# Supplementary material for: NetBCE: An Interpretable Deep Neural Network for Accurate Prediction of Linear B-cell Epitopes
Source: Genomics Proteomics Bioinformatics. 2022 Dec 13;20(5):1002–12. doi: 10.1016/j.gpb.2022.11.009 (PMC10025766; doi:10.1016/j.gpb.2022.11.009)
Supplement: Supplementary Table S1 — Summary of 25 existing methods for the prediction of linear B-cell epitope [file mmc1.xlsx]

## Sheet: Table S1
Table S1 Summary of 25 existing methods for the prediction of linear B-cell epitope
Tool name	Feature	Method	Link	Status	Year	PubMed ID
Antigenic	Sequence features and physicochemical properties (AAindex)	Semi-empirical	http://www.emboss.bioinfo rmatics.nl/cgibin/ emboss/antigenic	Not currently available online	1990	1702393
PREDITOP	Hydrophilicity, accessibility, flexibility, or secondary structure propensities	Prior statistics	-	Not currently available online	1993	7509182
PEOPLE	Secondary structure mainly beta-turns), surface accessible, hydrophilic and mobile and/or flexible	Linear model	-	Not currently available online	1999	10506656
BEPITOPE	Physicochemical properties (AAindex)	Prior statistics	http://bepitope.ibs.fr/	Currently available online	2003	12557235
BcePred	Physicochemical properties (AAindex)	Prior statistics	http://www.imtech.res.in/raghava/bcepred/	Currently available online	2004	DOI:10.1007/978-3-540-30220-9_16
ABCpred	Sequence features	Feed-forward and recurrent neural network	www.imtech.res.in/raghava/abcpred/	Currently available online	2006	16894596
BepiPred-1.0	Parker hydrophilicity	HMM	http://www.cbs.dtu.dk/services/BepiPred	Currently available online	2006	16635264
BCPred	Sequence features	SVM	http://ailab.cs.iastate.edu/bcpreds/	Not currently available online	2008	18496882
COBEpro	Sequence feature, Secondary structure and solvent accessibility information	SVM	http://scratch.proteomics.ics.uci.edu	Currently available online	2009	19074155
AAPPred	Sequence features and physicochemical properties (AAindex)	SVM	https://www.bioinf.ru/aappred/	Currently available online	2009	19334539
Epitopia	Sequence features	Naïve Bayes classifier	http://epitopia.tau.ac.il/	Currently available online	2009	19751513
GFSMLP	Physicochemical properties (AAindex)	Neural networks	http: //bio.classcloud.org/GFSMLP/	Not currently available online	2012	22347389
SVMTriP	Tri-peptide similarity and propensity	SVM	http://sysbio.unl.edu/SVMTriP/	Currently available online	2012	22984622
BEEPro	Evolutionary information and propensity scales	SVM	-	Not currently available online	2013	23484214
LBtope	Sequence features and physicochemical properties (AAindex)	SVM	http://crdd.osdd.net/raghava/lbtope/	Currently available online	2013	23667458
EPMLR	Sequence features and physicochemical properties (AAindex)	Linear regression	http://www.bioinfo.tsinghua.edu.cn/epitope/EPMLR/	Not currently available online	2014	30285084
DMN-LBE	Sequence features	Deep maxout networks	http://www. bioinfo.tsinghua.edu.cn/epitope/DMNLBE/	Not currently available online	2015	26177908
LBEEP	Dipeptide deviation from expected mean	SVM and AdaBoost	https://github.com/brsaran/LBEEP	Currently available download	2015	26406767
APCpred	Amino acid anchoring pair composition	SVM	http:/ccb.bmi.ac.cn/APCpred/	Not currently available online	2015	26029265
DRREP	Sequence features	Deep ridge neural network	https://github.com/gsher1/ DRREP	Not currently available online	2017	28984193
BepiPred-2.0	Computed volume, hydrophobicity, polarity, relative surface accessibility and secondary structure	Random forest	https://services.healthtech.dtu.dk/service.php?BepiPred-2.0	Currently available download	2017	28472356
iBCE-EL	Sequence features and physicochemical properties (AAindex)	Ensemble ML	http://thegleelab.org/iBCE-EL	Currently available online	2018	30100904
iLBE	Sequence features, evolutionary and physicochemical properties (AAindex)	Random forest	http://kurata14.bio.kyutech.ac.jp/iLBE/	Currently available online	2020	33099033
EpiDope	Primary sequence	Deep neural network	http://github.com/mcollatz/EpiDope	Currently available download	2021	32915967
BCEPS	Amino acid composition, Dipeptide composition	SVM	http://imbio.med.ucm.es/bceps/	Not currently available online	2021	34685724
Note: HMM, hidden Markov model; SVM, support vector machine; ML, machine learning; -, unreported.
