# Supplementary material for: NetBCE: An Interpretable Deep Neural Network for Accurate Prediction of Linear B-cell Epitopes
Source: Genomics Proteomics Bioinformatics. 2022 Dec 13;20(5):1002–12. doi: 10.1016/j.gpb.2022.11.009 (PMC10025766; doi:10.1016/j.gpb.2022.11.009)
Supplement: Supplementary Table S2 — The training dataset of experimentally-verified epitope-containing regions for NetBCE and other 84 constructed machine learning models [file mmc2.xlsx]

## Sheet: Sheet1
Table S2 The training dataset of experimentally-verified epitope-containing regions for NetBCE and other 84 constructed machine learning models
Note: “seq_5_lable_1” in this table refers the positive sample with record number of “5”. The last number “1” means the epitope is a positive sample.
>seq_0_lable_0
PEMLSCNKYPKDNDM
>seq_1_lable_0
AGKASCTLSEQLDFID
>seq_2_lable_0
FYPRLQASADWKPGHA
>seq_3_lable_0
IFLIVAAIVFITLCF
>seq_4_lable_0
IVGCNNADCVACSKSA
>seq_5_lable_1
QGPGAPQGPGAPQGPGAP
>seq_6_lable_1
KLKVSTNLFEGDKFVG
>seq_7_lable_0
WLLWPVTLACFVLAAV
>seq_8_lable_0
IRSLVLQTLP
>seq_9_lable_0
IGGIALGGLTSAVSIP
>seq_10_lable_1
CSFSSIPN
>seq_11_lable_0
DDHALVVNVLLWCVVL
>seq_12_lable_0
VYFVNSIRLFIRTGSF
>seq_13_lable_0
SEAYLVGLFEDTNLC
>seq_14_lable_0
ANKYQSFVQWFH
>seq_15_lable_1
QQACKGKIQALCENP
>seq_16_lable_0
NIAKSEFDHEISVQKK
>seq_17_lable_0
NENAINKGGRTVQSHI
>seq_18_lable_1
VLSSDVMLEDAT
>seq_19_lable_0
AYDIAVTAGPYV
>seq_20_lable_0
EADFRLNDSHKHKDKHKDRE
>seq_21_lable_0
GITVTLLSGVLYVDGH
>seq_22_lable_0
GTGQAITVTPEA
>seq_23_lable_0
KEGIVWVATEGA
>seq_24_lable_1
GRPGRR
>seq_25_lable_0
PPVHRRASSPMSAR
>seq_26_lable_0
ESGDVLLAEFST
>seq_27_lable_0
RWFMLCLLLLSVGV
>seq_28_lable_0
HAGTDIEGNFYG
>seq_29_lable_0
AYANSVFNICQAVTA
>seq_30_lable_0
RYTEPPPQIIPR
>seq_31_lable_0
QFCAKINQALHG
>seq_32_lable_0
GMSGMMSFYLKG
>seq_33_lable_1
SEPHGVTA
>seq_34_lable_0
DTTQLQVANSLMNGVT
>seq_35_lable_0
NRVSEHFSAMFKRKA
>seq_36_lable_0
GRTIAFGGCVFSYVGC
>seq_37_lable_0
LEDATGLKWVYK
>seq_38_lable_0
TGRLAALNAFVSQVLN
>seq_39_lable_0
EEKCGTQLNHTS
>seq_40_lable_1
FDRFKGSGPGYY
>seq_41_lable_0
LESKMSGKGQQQ
>seq_42_lable_0
KHGEYAPFARLLNLS
>seq_43_lable_0
FLPFFSNVTWFHAIHV
>seq_44_lable_0
FDGLRGGVRKAK
>seq_45_lable_0
YVKRYFKGCETFGKPV
>seq_46_lable_0
LLLTCEIVIWAAS
>seq_47_lable_1
DAAVKAAESKAFVDTI
>seq_48_lable_1
NIDVWLGGLAENFLP
>seq_49_lable_0
LGNYTYYNKWPWYIWL
>seq_50_lable_0
EHNLRHDLG
>seq_51_lable_0
CIKSVMDHEQSMYNLL
>seq_52_lable_0
PLTVAVIAGVAGARIP
>seq_53_lable_1
EYSKRSAIEDLL
>seq_54_lable_0
KPVVGVLMGFGIITGTLRIT
>seq_55_lable_0
LDKLSDYCTFVCWAHG
>seq_56_lable_0
KYLNSPYTTCLYIPKP
>seq_57_lable_0
KDKDGE
>seq_58_lable_0
GKARLYYEALSFEEQN
>seq_59_lable_0
SRLTYTDHLSDP
>seq_60_lable_1
KRYLPAIVREAIKRG
>seq_61_lable_0
DNFQLTKKLHESLEE
>seq_62_lable_0
YELFPIIIKNEEGMEK
>seq_63_lable_0
IFICLFVALLHT
>seq_64_lable_1
MFESVNKNITIRQ
>seq_65_lable_0
DTPSNPLRPIADDTI
>seq_66_lable_0
LGLPNTVKSLFP
>seq_67_lable_0
QQLGGLHLMIGL
>seq_68_lable_0
RDFMLKGYVLAT
>seq_69_lable_0
AAGLIMTAEPKTIVLKAGKNY
>seq_70_lable_0
NPKTPKYKFVRIQPGQ
>seq_71_lable_0
HYRALSGVFCGV
>seq_72_lable_0
IILCFTIKRKTE
>seq_73_lable_1
CFNADGDEAWGS
>seq_74_lable_0
SLYVNKHAFHTP
>seq_75_lable_0
MLGLNTQTVDSS
>seq_76_lable_0
QINGVRTVKYFECTGG
>seq_77_lable_1
VCNKDLRPIC
>seq_78_lable_1
RAALPSHVVT
>seq_79_lable_1
EKCDLQNYGDSATLPK
>seq_80_lable_0
IALIWNVKDFMS
>seq_81_lable_1
PIEDYEQNWNTK
>seq_82_lable_1
VIISINGQSVVSANDVSDVI
>seq_83_lable_0
FTYICGFIQQKL
>seq_84_lable_0
LHVRTSAPCSLVSHHG
>seq_85_lable_0
TIVLGDAIQVAKCYGE
>seq_86_lable_1
EGKTFFVLPSDD
>seq_87_lable_0
YDHAYSTMRLHNFSVS
>seq_88_lable_0
SSILHLTQDLFLPFFS
>seq_89_lable_1
QVPTEGHETPTPHQT
>seq_90_lable_1
WYRSKFADLTDAAAR
>seq_91_lable_0
LPNNTASWFTAL
>seq_92_lable_0
NLLHSKVKVVPNLYVV
>seq_93_lable_0
IIGKKD
>seq_94_lable_0
NNMLGYNPSKPI
>seq_95_lable_0
LVFVLWAGSLELTTMR
>seq_96_lable_1
LEGDYGETGRRGPPG
>seq_97_lable_1
FPTPGSRPKLHDFQQ
>seq_98_lable_0
NLLSSSVSALDTITT
>seq_99_lable_0
DGFSCPLCCTVYDSSE
>seq_100_lable_0
FQNLQNHRIVQI
>seq_101_lable_1
TGLIPIDMYAVCRDK
>seq_102_lable_0
PVQEAWAEDVDLRVN
>seq_103_lable_0
VAPGTTVLKRWLPPDA
>seq_104_lable_1
KFVVESNVMDVNDCFK
>seq_105_lable_0
VKDCPAVAVHDF
>seq_106_lable_0
MLGIGVGKTEKL
>seq_107_lable_0
SREDKVCRLIPT
>seq_108_lable_0
IILVNGIHYPTG
>seq_109_lable_0
EQVVRTTGINE
>seq_110_lable_0
KQMEDGRTLADYNVQ
>seq_111_lable_0
GRNGARPKQRRP
>seq_112_lable_0
VKPNISLCVPLY
>seq_113_lable_0
MQNCVLKLKVDTANPK
>seq_114_lable_0
FEEMALTTFMITKDSY
>seq_115_lable_0
FSRQLQNSMSGA
>seq_116_lable_0
FTFSVTQEYIQT
>seq_117_lable_0
YDINHGDNGFTS
>seq_118_lable_0
VVKAALLADKFPVLHD
>seq_119_lable_0
SALLCRVTLGDFTIMS
>seq_120_lable_0
FVERCIDWNRELLKRELGLA
>seq_121_lable_0
RNPIDLPPSHAT
>seq_122_lable_0
SYLAHMLTDVVF
>seq_123_lable_1
LEWRNTSGLYVLT
>seq_124_lable_0
EQLISQAS
>seq_125_lable_1
GGFGP
>seq_126_lable_0
ASAFMSMSQLKL
>seq_127_lable_1
FNHPVGPTPHQTPQV
>seq_128_lable_1
APARPMLPPQPDLPG
>seq_129_lable_0
MATYYLFDESGE
>seq_130_lable_0
LRVANNGHKQIV
>seq_131_lable_0
LRYMNANGLRPPKNSF
>seq_132_lable_0
LSGLDSLDTYPSLETI
>seq_133_lable_0
LFAMTMPKTCFGPIVR
>seq_134_lable_0
VAKYTQLCQYLNTTTL
>seq_135_lable_0
SVGPKQASLNGVTLI
>seq_136_lable_1
KSSEYKGSITDV
>seq_137_lable_0
KDFLSFDSDVFIKKYG
>seq_138_lable_0
VGSCVVCHSQTSLRCG
>seq_139_lable_0
KHSGELSVIASNKYG
>seq_140_lable_1
AGKTKRYLPAIVREA
>seq_141_lable_1
QKIAEIPKEEVKPFIT
>seq_142_lable_0
PANSTVLSFCAFAVDA
>seq_143_lable_1
RQPDLIP
>seq_144_lable_0
CVVLHSYFTSDYYQLY
>seq_145_lable_0
VSNVFSTAAFRFGHA
>seq_146_lable_0
VAIKITEFSWNADLYK
>seq_147_lable_0
KAAPKVITKKDA
>seq_148_lable_1
SEYKGPITDVFYKENS
>seq_149_lable_0
GAPIKKVSFGPE
>seq_150_lable_1
QGDRRCQSQLERANL
>seq_151_lable_0
KKMDEPYTEDTSEI
>seq_152_lable_0
MTQYTVQDMSFA
>seq_153_lable_0
CGNNSCTCQPQA
>seq_154_lable_0
VAMSGHMLFNFLFAAF
>seq_155_lable_0
ISVFQQVLYYQNNVFM
>seq_156_lable_0
TGHGARRKNSEP
>seq_157_lable_0
KAEADKNDKAVKDLV
>seq_158_lable_0
IRLERDALEPCTVGH
>seq_159_lable_1
VGYHSDNGNYYC
>seq_160_lable_0
DGVPSNDNISLP
>seq_161_lable_0
KWMELLDSNIDA
>seq_162_lable_1
ESRYDTQ
>seq_163_lable_0
YYTEQPIDLVPT
>seq_164_lable_0
SSPEKESPEKED
>seq_165_lable_0
LYLTFYLTNDVSFLAH
>seq_166_lable_0
RDLPQGFSALEP
>seq_167_lable_1
LVADHSLLSIHSAKVK
>seq_168_lable_0
SCETFWRYNFDITESK
>seq_169_lable_0
VYDCFCNNINWNVEYP
>seq_170_lable_0
VNAANIHLKHGG
>seq_171_lable_0
PRFILVSCVIGS
>seq_172_lable_0
WADPIE
>seq_173_lable_0
IAGAGWTAGLSS
>seq_174_lable_0
LLHKPILWHVNQ
>seq_175_lable_0
YLGLSIVFTIVAIIMW
>seq_176_lable_0
AFGVLLSNFGAP
>seq_177_lable_0
GSQQYRALTVPELTQ
>seq_178_lable_0
PATTYLEAVKHGAKPV
>seq_179_lable_0
RFCLKAIMLKAQEGLL
>seq_180_lable_0
LYNCVLDYYIVKFLAD
>seq_181_lable_0
KGILTGCFSFAKMLFM
>seq_182_lable_0
LFFSYFAVHFIS
>seq_183_lable_0
AKNESSSLCFKVYYKG
>seq_184_lable_0
GYIPEHCQSHTG
>seq_185_lable_0
NGLWSPTITHTNCWLR
>seq_186_lable_0
TYNIFPCYAGRVSAAF
>seq_187_lable_1
LDVSEKSGNFKH
>seq_188_lable_0
FTLLLQLCTFTRSTNS
>seq_189_lable_1
IFDVTT
>seq_190_lable_0
FDVYKVKTPHIV
>seq_191_lable_1
VIDVVPGNLVTYAKQ
>seq_192_lable_0
PVHTMLHENVVNVSK
>seq_193_lable_0
EVQDQATHPEAL
>seq_194_lable_0
PEQLAAPIPTVEEKW
>seq_195_lable_0
SDACQLPYCYFR
>seq_196_lable_0
RPLISGLFPQEM
>seq_197_lable_0
GFCSKHQWNCIDCDSY
>seq_198_lable_0
AHACNVNRFNVAITRA
>seq_199_lable_0
IGSVVVYMCVVPSEKD
>seq_200_lable_0
YMSALNHTKRWK
>seq_201_lable_0
DGLDLTPVIDDVDVVK
>seq_202_lable_1
GVESDVETNEIVDSVQ
>seq_203_lable_0
VHLAQGFPGHSLAIV
>seq_204_lable_0
SPLMANLAPHLL
>seq_205_lable_1
AQVVSYLSEKCM
>seq_206_lable_0
GFKITQNN
>seq_207_lable_0
NMYICGDSTECA
>seq_208_lable_0
VTNGHLKMAGMHFGAC
>seq_209_lable_0
MLLTFLTSLLIL
>seq_210_lable_0
TSQDSYGGASVCIYCR
>seq_211_lable_1
AFGAAMVEVALGGMM
>seq_212_lable_0
QGGVPIINCVKMLCDH
>seq_213_lable_0
LLKVTAFQHQNSKKTT
>seq_214_lable_0
YCGHDYMDIIRR
>seq_215_lable_0
YFVKIGPIKYCYCGNS
>seq_216_lable_0
VQQDKRRGV
>seq_217_lable_0
ISPYNSQNYVASRFLG
>seq_218_lable_0
AVMMSKRDEEM
>seq_219_lable_1
VIDNLPEEVVANSYG
>seq_220_lable_0
GTIYSITPCNPPDQLV
>seq_221_lable_1
EKTCMYGGVTEHDGNQ
>seq_222_lable_0
SPPITADIELALLRA
>seq_223_lable_0
WYLFKHSFFNLKNMR
>seq_224_lable_0
GDYNVSKDGFFTYICH
>seq_225_lable_0
LPNNTASWFTALTQHG
>seq_226_lable_0
ANLMLSDNVVAFLYAA
>seq_227_lable_0
ATDAIIAVELLLLDFK
>seq_228_lable_0
IYLGTYPPAGGTGTS
>seq_229_lable_0
LVIIAEDVDGEAL
>seq_230_lable_1
GAIKLDDKDPNFKDQV
>seq_231_lable_0
LENVAYNVINKG
>seq_232_lable_1
GAGDAGHSLTWL
>seq_233_lable_0
KLITIIVWFLLLSVCL
>seq_234_lable_0
ADSKIVQLSEITMDNS
>seq_235_lable_0
RKNSEPEIPHFNQKLP
>seq_236_lable_1
CNADIVVVDEVSMCTN
>seq_237_lable_0
ILCCTGCGTNCMGKLK
>seq_238_lable_0
KDLYEELVASFLEMKS
>seq_239_lable_0
SAYSGDVPHYVL
>seq_240_lable_0
GVGFTSHFCNGSFICE
>seq_241_lable_0
PDGTKHTFQLRARSVS
>seq_242_lable_0
SMPTVIAKNGVK
>seq_243_lable_0
VILKPSDEGVKV
>seq_244_lable_1
AISSVLNDISGG
>seq_245_lable_0
RAVGERAAKLVGIEL
>seq_246_lable_0
ACTRLEGLGGDNVYCY
>seq_247_lable_0
YIKWPWWVWLIISVVF
>seq_248_lable_1
SFVSEETGTLIVNSV
>seq_249_lable_0
AWERTKISDCIA
>seq_250_lable_0
GYSAALAVNACL
>seq_251_lable_1
YTEWIQSILAGNADATC
>seq_252_lable_0
GSVVVYMCVVPSEKDK
>seq_253_lable_0
NLLLILQKLWPN
>seq_254_lable_1
FVGMPSFVAYETARQE
>seq_255_lable_1
LADAGFIKQYGDCLGD
>seq_256_lable_0
RRTLYQSLNEHE
>seq_257_lable_0
LVPRAYYLAVSGQAFC
>seq_258_lable_1
VQHQLDDLGYPLHDL
>seq_259_lable_0
LTTQFMILCNLS
>seq_260_lable_0
DSDVETKDVVECLKLS
>seq_261_lable_0
VAAMQSKLTDLKCTSV
>seq_262_lable_0
ELLSTLSVDFNGVLHK
>seq_263_lable_0
GQQIRDLERGCHLLVATPGR
>seq_264_lable_1
LCLAGTTGGILWWYE
>seq_265_lable_0
SVAGVVAQGARN
>seq_266_lable_1
IVSEFIKDAFYVRNF
>seq_267_lable_0
PAIVQDEELALL
>seq_268_lable_0
YGQTVVYFGGCVYWSP
>seq_269_lable_1
PNMFITREEAIR
>seq_270_lable_0
YYPLLFITGNTL
>seq_271_lable_0
SLVCEKLC
>seq_272_lable_0
TITGVDVSMNTHL
>seq_273_lable_0
VVENSAPVPVKE
>seq_274_lable_0
SQCCEASSSDITEKS
>seq_275_lable_1
DAWREGEEFVVEFDL
>seq_276_lable_1
DRYYRENM
>seq_277_lable_0
HNFLVQAGNVQLRVIG
>seq_278_lable_0
LQDVVNQNAQAL
>seq_279_lable_0
VLCFVSFMMLLVKHKH
>seq_280_lable_0
NKRWQLALYKGF
>seq_281_lable_0
GEGQQIIFYEGV
>seq_282_lable_0
GWEIVKFITTCSCEII
>seq_283_lable_1
TNYISRLRTWLSTP
>seq_284_lable_0
STIHNYFITETNTAAF
>seq_285_lable_0
TACESFLQGAICHVP
>seq_286_lable_1
PTEHACSSLNVL
>seq_287_lable_0
DFNNGIFSRVKNTKLY
>seq_288_lable_0
KFYGGWHNMLKT
>seq_289_lable_0
KQTEFVSNSHLLTHCS
>seq_290_lable_0
LFWRNSTTWNGGAYSL
>seq_291_lable_0
QSDNMTAVACQPPYCY
>seq_292_lable_1
QQKPEPVNPVSF
>seq_293_lable_0
TIQRKYKGIKIQ
>seq_294_lable_0
GSELTLKHFFFTQKGD
>seq_295_lable_1
RKGSNGPSGSPGEMG
>seq_296_lable_0
NFVRIIMRLWLC
>seq_297_lable_1
PPPQGRRRFGA
>seq_298_lable_0
YKKPASRELKVTFFPD
>seq_299_lable_1
KLIQGLFDEQTYD
>seq_300_lable_0
VGGSCVLSGHNL
>seq_301_lable_0
VPASSLESKTYICNV
>seq_302_lable_0
ERVRQSLLKTVQ
>seq_303_lable_1
ALNVCFDVRDNG
>seq_304_lable_1
TTTNEAFQKVQD
>seq_305_lable_0
TFRWSIFIKGFLVVAT
>seq_306_lable_0
KNYEHIAAYH
>seq_307_lable_0
CMVEESGTLESQLEA
>seq_308_lable_0
AVDRPNPA
>seq_309_lable_0
VTVEYNIHAVLDTLLA
>seq_310_lable_0
AWRQKRKSCKRMA
>seq_311_lable_1
RGNQGFPWDILFPADPPFSPQSC
>seq_312_lable_0
VGLNCYYPLERYGFHP
>seq_313_lable_0
QAVPTLFRLKGG
>seq_314_lable_0
GWTMGLFRRRSVCNTG
>seq_315_lable_0
PGYKYLGPG
>seq_316_lable_0
DVDKVKTPHIVRQRLT
>seq_317_lable_0
LILKKDQLTPLYI
>seq_318_lable_0
VVFPPSRNWDVR
>seq_319_lable_1
TTNIMEILRGDFSS
>seq_320_lable_1
PLIEWPLTEYDFTDYK
>seq_321_lable_1
DQPKQYEQHLTDYEKIKEG
>seq_322_lable_0
PASVKLPKGVGSANIF
>seq_323_lable_0
KVKRSK
>seq_324_lable_0
IAPPTGVYELNGYTVQ
>seq_325_lable_0
NPFMIDVQQWGF
>seq_326_lable_0
VKPAMADEIASL
>seq_327_lable_1
MYMGTLSYEQLK
>seq_328_lable_0
VQYAHKHDINLT
>seq_329_lable_0
NCEDGALSENCI
>seq_330_lable_0
IENGQLKNFEAP
>seq_331_lable_0
SQKKSLVGVGEHCAGF
>seq_332_lable_0
VVLLSLLVFCCLSTGC
>seq_333_lable_0
TVLSVAPEVDWVAFYG
>seq_334_lable_0
YSFNITEDENAE
>seq_335_lable_0
KKSMYDGDRFVK
>seq_336_lable_0
KLRSRVKFVNGRVVIT
>seq_337_lable_0
DAIIAVELLLLDFKTA
>seq_338_lable_0
VYFTLSGCSLYL
>seq_339_lable_0
GVIIKGLEEITVHNK
>seq_340_lable_1
YLAKAMLDFSRDHNDI
>seq_341_lable_0
NKKDWYDFVENPDIL
>seq_342_lable_0
HNWNCVNCDTFCAGST
>seq_343_lable_0
IELENKFTPLSVESTP
>seq_344_lable_0
HCQSHTGSLLKA
>seq_345_lable_0
IDYKHYTPSFKKGAKL
>seq_346_lable_0
GIICTIGPASRSVET
>seq_347_lable_0
VGELGDVRETMSHLFQ
>seq_348_lable_0
KSKGVCATGDCYVSTG
>seq_349_lable_1
NWFDITNWLWYIKLFIMIV
>seq_350_lable_1
SSGTYEGNSPFHPLAD
>seq_351_lable_0
TQYFSSRRGFYY
>seq_352_lable_1
PTKSELLPFLDQNSE
>seq_353_lable_1
PLDDRFGKALYFLNDMAK
>seq_354_lable_1
SMQGAVDINKLCEEML
>seq_355_lable_1
NCAGNVIGNDALTRFT
>seq_356_lable_0
WLKGEKLFVEHYNEWA
>seq_357_lable_1
LRDFIEKWKSDDLLIRPYVNQS
>seq_358_lable_0
YCVHGIKYYSRVRSVR
>seq_359_lable_1
DVVNQQGNSLNHLTSQ
>seq_360_lable_0
ELMRELNGGAYTRYVD
>seq_361_lable_0
HSVATLTAPTIVNQER
>seq_362_lable_0
VSLSNGVV
>seq_363_lable_0
AAGRGGAQT
>seq_364_lable_0
SIVILLPLLAFL
>seq_365_lable_0
YEVDRRVLFDYVSLVK
>seq_366_lable_0
NESLTWPLVLEC
>seq_367_lable_0
QLFTTWLPDLFMLETM
>seq_368_lable_1
SLTEAQAEAGEELL
>seq_369_lable_0
INEVVKQMFGVN
>seq_370_lable_1
TALYLVDGMTNTIEN
>seq_371_lable_0
VVEVVDKYFDCY
>seq_372_lable_0
TLLIASKIFSHA
>seq_373_lable_0
LTSLLKTHRMCKYTQS
>seq_374_lable_1
VTYVPSQEKNFT
>seq_375_lable_1
PVMKRYSAHFESEGV
>seq_376_lable_0
EMVDVVTGAT
>seq_377_lable_0
PCSVCLSGLDSLDTYP
>seq_378_lable_0
AKNAYEKDKSVA
>seq_379_lable_0
VSHAIWEAPHND
>seq_380_lable_0
YVLMDGSIIQFP
>seq_381_lable_0
ISYMGFRFDVSMPGSH
>seq_382_lable_0
KETLYCIDGALLTKSS
>seq_383_lable_1
AGTKYRHCDLDT
>seq_384_lable_0
VMFLARGIVFMCVEYC
>seq_385_lable_0
NLGTTVRASVHIKLP
>seq_386_lable_0
LHYFFAQTSIFVDWRS
>seq_387_lable_1
KQVVSDIDYVPLKSAT
>seq_388_lable_0
NPDHPIVETLRQKAE
>seq_389_lable_0
YYTQQPIDLVPT
>seq_390_lable_0
AHRCDVLLSDLSFNNF
>seq_391_lable_0
SNGGFYVKPGGT
>seq_392_lable_0
KGTTVNAN
>seq_393_lable_0
QLDNKLPPPLLS
>seq_394_lable_0
MYPEFSIVCRFDTRTR
>seq_395_lable_0
IAISVKPESTADQETY
>seq_396_lable_0
FAPGNYPALW
>seq_397_lable_0
GKLKCNRCCDNY
>seq_398_lable_0
LTWYNSWNQAYS
>seq_399_lable_0
FVLWLLWPSSMALSIF
>seq_400_lable_0
TLPKGIMMNVAKYTQL
>seq_401_lable_1
LEYLEEKYEEHLYER
>seq_402_lable_0
GQQLAVEKGN
>seq_403_lable_0
AYSKYYTIGSLYVSWS
>seq_404_lable_0
LFTFIQFK
>seq_405_lable_0
TKHVTKENDSKE
>seq_406_lable_0
VSGVVSACVNFT
>seq_407_lable_0
GPSSEDSRGGRRAPG
>seq_408_lable_0
TEKSNIIRGWIFGTTL
>seq_409_lable_0
GYMQGYDDCMQQGPAS
>seq_410_lable_0
EKLEEVAGKYNLQVR
>seq_411_lable_0
RVVFVLWAHGFELTSM
>seq_412_lable_1
GELPEKSKQQEIYQELTRLKAAV
>seq_413_lable_0
QISYNDFYASGCVLSS
>seq_414_lable_0
CTFLLNKEMYLKLRSD
>seq_415_lable_1
QYFVGKRTVPPGECFIQFLS
>seq_416_lable_0
QDVSLLSKCYKAMNAY
>seq_417_lable_0
EAIKFLKEWNFSLGII
>seq_418_lable_1
VQTCTPNVTINCQDPA
>seq_419_lable_0
VVIKVCEFQFCNDPFL
>seq_420_lable_0
FLTVYVHLLLAA
>seq_421_lable_0
TPLGTCLLIFVV
>seq_422_lable_0
YSVGHSDSNYDY
>seq_423_lable_0
EKCGVLDGSYNVSCLC
>seq_424_lable_0
GIFTIWEPDRML
>seq_425_lable_0
CWVNAVCIALQYSKPH
>seq_426_lable_0
ARSLSAERYTLFFDL
>seq_427_lable_0
GVGSVTPMTDTL
>seq_428_lable_0
ETYLMCLSPLMA
>seq_429_lable_0
QNGDFLCANEYT
>seq_430_lable_1
NLNTNLHFDVDNINFK
>seq_431_lable_1
ENQKQIANQFNN
>seq_432_lable_0
ACSAMAILSCVL
>seq_433_lable_0
KFKARHGINITTL
>seq_434_lable_1
HRLEPAKCETLLCDI
>seq_435_lable_0
RNELAQVLTEVV
>seq_436_lable_0
VQYTHWNTHQPRYSG
>seq_437_lable_0
RGAVSCGHYQTNIYSQ
>seq_438_lable_1
LSKVVDNYEL
>seq_439_lable_0
YFCTCYFGLFCL
>seq_440_lable_1
YGKCIAVDAFIKKI
>seq_441_lable_0
SMQNCVLKLKVDTANP
>seq_442_lable_0
VEVPLVGTPVCINGLM
>seq_443_lable_1
CPKEIVDTVSALVYEN
>seq_444_lable_0
NLWNTFTRLQSL
>seq_445_lable_0
SKLVKAEVVVNPANGH
>seq_446_lable_1
MFRGKENALL
>seq_447_lable_0
VLHKAYVDVLCNSFFK
>seq_448_lable_0
AKALRKVPTDNH
>seq_449_lable_1
LRQLLTGGVKSGRPS
>seq_450_lable_1
ATLPDIAEDVVD
>seq_451_lable_0
IKQPVKFYIYKK
>seq_452_lable_0
YIANISVFQQVLYYQN
>seq_453_lable_0
QSYASATIQEIVSERE
>seq_454_lable_0
SQQPTSEEVVEN
>seq_455_lable_0
MRAAIKLYNPKAIHDI
>seq_456_lable_0
IRYMSTPPAHQTTL
>seq_457_lable_0
DASSATWQFSSH
>seq_458_lable_0
NYVPSNIGG
>seq_459_lable_1
EKRSVALVPHVGMGL
>seq_460_lable_1
PTDQSSYTVDSV
>seq_461_lable_0
ERRKRQNLMAGSFA
>seq_462_lable_0
SHFDVDRKSFNNFVNI
>seq_463_lable_0
LGVVSDGVDSFEGVLP
>seq_464_lable_0
EKLLRGVDIDDF
>seq_465_lable_0
NKGLFYTQVYKNMAVY
>seq_466_lable_0
SIVCRFDTRTRSTLNL
>seq_467_lable_0
GEGSESLNDNLLEILT
>seq_468_lable_0
VIKEPVHVYADDSIIL
>seq_469_lable_0
SVADYHNHSGII
>seq_470_lable_0
RGSEQKINFICQR
>seq_471_lable_0
VIMHLQWIVMYGAIMP
>seq_472_lable_0
FADHLIDLSDCVVLVT
>seq_473_lable_0
YFGLFCLLNRYF
>seq_474_lable_0
LYVNNAYRLFDLVQYD
>seq_475_lable_0
SGCSLYLVPLCL
>seq_476_lable_0
PWLQDRIEDSGENLE
>seq_477_lable_0
DPSRIISAGVFVDDIT
>seq_478_lable_0
VVNPIYDEPTPT
>seq_479_lable_0
CNHTGVVGEGSESLND
>seq_480_lable_1
SAIGKIQDSLSSTAS
>seq_481_lable_0
DLMVICNPHTDVIDG
>seq_482_lable_0
QSCQFNSPYVVDDPCP
>seq_483_lable_0
LLSLFSVNDFTCSQIS
>seq_484_lable_0
PYYSFGRCPTSSIIKH
>seq_485_lable_0
GMFVASSSYDALLHRN
>seq_486_lable_0
RQTAQAAGTDTVITIN
>seq_487_lable_0
NSVFNICQAVTA
>seq_488_lable_0
ENKRKDEERN
>seq_489_lable_1
DDGPPMREIILKVVL
>seq_490_lable_0
AQLNINQEWN
>seq_491_lable_0
AGNRGIAPKSGY
>seq_492_lable_0
CLKEQEETINELRVN
>seq_493_lable_1
GMPGERGAAGIAGPK
>seq_494_lable_0
KTEMAEDPAYAERHG
>seq_495_lable_0
GKSSCSLSEQLDFIDT
>seq_496_lable_1
QQEQQFKRELRNLPQ
>seq_497_lable_0
AIKLDSKNPNYQ
>seq_498_lable_0
FPFNKWGKARLYYDS
>seq_499_lable_0
VLNIDWLWFAFETGLA
>seq_500_lable_1
PKRLRKKRNVDPLSNF
>seq_501_lable_0
VLPFHRWHTMVQTCTP
>seq_502_lable_0
IYAYTKRNVLPTLTQM
>seq_503_lable_0
LEVVYKYFEIYDGGCI
>seq_504_lable_0
CAVLMYCFLPTF
>seq_505_lable_0
VLPGQYTPCLYL
>seq_506_lable_0
QKYTSQCNVVVY
>seq_507_lable_1
LVSNNQEDFDLISKCQ
>seq_508_lable_0
FLNKLNENVVYLFDEA
>seq_509_lable_0
VNDPVGFVLRNT
>seq_510_lable_0
SNGFSQVKSDLVIDAL
>seq_511_lable_0
AAPHGVVFLHVT
>seq_512_lable_1
NEVAKNLNESLIDLQ
>seq_513_lable_0
HYQECARGTTVL
>seq_514_lable_1
ADVNTPADIDYR
>seq_515_lable_0
ARRVWTLMNVIT
>seq_516_lable_0
NKQCTVQQCFGKRGPN
>seq_517_lable_0
GNYSDPFMVNQL
>seq_518_lable_0
CPRHVIASNTTSAIDY
>seq_519_lable_0
YFKHWDQQYHAN
>seq_520_lable_1
DSLQFAELSTNN
>seq_521_lable_0
SQNQNLHLKNQL
>seq_522_lable_0
RVTELL
>seq_523_lable_0
ARDLICAQKFNGLTVLPPLL
>seq_524_lable_0
AALQPEEEQEED
>seq_525_lable_0
AILLSKDALDPRQPG
>seq_526_lable_1
ELRYMNANGLRPPRNS
>seq_527_lable_0
VSEEVVENPTIQ
>seq_528_lable_0
YTLYSVVLLCVR
>seq_529_lable_1
VSGLGTAPKTLIITR
>seq_530_lable_0
RPHANEYRQYLD
>seq_531_lable_0
RTFYVPAAYKLTKLSV
>seq_532_lable_0
VNINIVGDFKLN
>seq_533_lable_0
PCPSILKVIDGG
>seq_534_lable_0
WDNMLKNLMADVDDPK
>seq_535_lable_0
KQLQQSVDRVKDLLA
>seq_536_lable_1
LFPTSTSLSPFYLRP
>seq_537_lable_0
WSYSGQSTELGI
>seq_538_lable_0
TGVLVRFVKSIASTVL
>seq_539_lable_0
VLLTVDGVNFKSISLT
>seq_540_lable_0
ESTQITTDTGIE
>seq_541_lable_1
EGALNTPKDHIGTRN
>seq_542_lable_0
FSGSSSG
>seq_543_lable_0
NSSMVVDNCQLP
>seq_544_lable_0
VDALCEKAFKYLNIAK
>seq_545_lable_0
CCSCLKGACSCG
>seq_546_lable_0
HIEVVSAYGLCDAANP
>seq_547_lable_0
VTPTEQEEELPITEIV
>seq_548_lable_0
WTVEQLGAKAIMVC
>seq_549_lable_0
TRLLHVVLAKAE
>seq_550_lable_0
EAKLSAGVEFLK
>seq_551_lable_0
SYYCEDHKPQYSFKLV
>seq_552_lable_1
VPRASANIGCNH
>seq_553_lable_0
LLVSLFVTYFALFKPL
>seq_554_lable_0
QTTMKKIYPALM
>seq_555_lable_0
SGTQVYSRKARKRSHS
>seq_556_lable_0
MFYKGVITHDVSSAIN
>seq_557_lable_0
NEWAMANGYTSVSSVE
>seq_558_lable_0
VYQCAMRPNFTIKGSF
>seq_559_lable_0
LSKFSIKLKGTP
>seq_560_lable_1
SQADQGSFYVNHQILFLHLK
>seq_561_lable_0
YKDWSYSGQATELGIE
>seq_562_lable_0
EFEKLPAGQNATVAV
>seq_563_lable_0
ERFTHWFTYVCSLIAV
>seq_564_lable_0
NMDKTAVNG
>seq_565_lable_0
VGERELILVWEA
>seq_566_lable_1
GIIFNNGPTWKDIRRFSLTTL
>seq_567_lable_1
DFPIQNLPYG
>seq_568_lable_1
LRRDLDASREAKKQV
>seq_569_lable_0
VAKSHNVSLIWN
>seq_570_lable_0
LNSLPQSEG
>seq_571_lable_0
TITDAVDCSQDP
>seq_572_lable_0
REMLGPVTFIWKSQR
>seq_573_lable_1
QNTRNIVPVSIVSR
>seq_574_lable_0
NSHINATFLDLY
>seq_575_lable_0
ARGACIIATIFLLWFN
>seq_576_lable_0
GDDVRQIAPGQT
>seq_577_lable_0
KPAAAATGTA
>seq_578_lable_0
DSATLVKDIDIT
>seq_579_lable_0
RVATKSYNVTQA
>seq_580_lable_0
GVCKYKGKFVQIPAQC
>seq_581_lable_0
GKTFMYAYISNKADLK
>seq_582_lable_0
YLCFLAFLLFLV
>seq_583_lable_1
LGTNDPQFPILAELAP
>seq_584_lable_0
FTFGITQEYIQT
>seq_585_lable_0
RGARKGALIGAAIGL
>seq_586_lable_1
IAALKVAKS
>seq_587_lable_1
NDKGRLSRAEIERMV
>seq_588_lable_0
RCSFYEDFLEYHDVRV
>seq_589_lable_0
QTFTEVNLQGLENIAF
>seq_590_lable_0
FIAGLVALALCVFFIL
>seq_591_lable_0
KCSRLTGDNQHI
>seq_592_lable_1
KAQLQDLNDRFASFI
>seq_593_lable_0
GEYTFEKGDYGDAVV
>seq_594_lable_0
FFDEGSELTLKHFFFA
>seq_595_lable_1
VDWKFYDAQPCS
>seq_596_lable_0
INSVPWDTIANY
>seq_597_lable_0
IQPLRRMLGIGG
>seq_598_lable_0
RAEKSR
>seq_599_lable_0
QYLNTLTIAVPY
>seq_600_lable_1
MPPQQLMP
>seq_601_lable_0
QACRFVAFGLQDCVTG
>seq_602_lable_0
FETAIEHNKEVEPLL
>seq_603_lable_1
AYTAFSGPVDKGHYTV
>seq_604_lable_0
LRCGACIRRPFLCCKC
>seq_605_lable_0
FITPVHVLTKHGDFAD
>seq_606_lable_0
KVITGLHPTQAPTHL
>seq_607_lable_0
GSSVELKHFFFAQDG
>seq_608_lable_0
FGTVLGNFYCFVNTTI
>seq_609_lable_0
CIKMLSNGAGNGQAIT
>seq_610_lable_0
TAVKSGTAILIKSPLH
>seq_611_lable_0
EAASNIFLITKD
>seq_612_lable_1
LPLLQSWMHQ
>seq_613_lable_0
CLQRKLYDNCYR
>seq_614_lable_1
NVMWKQITNELNYVL
>seq_615_lable_0
ILQFGYTSRSMFVYLI
>seq_616_lable_0
EVVKAMLLKKEPLLYV
>seq_617_lable_0
LVSTYVIILQATKFTL
>seq_618_lable_0
LSKNNAIEPRS
>seq_619_lable_0
RKMLGIGGDRTE
>seq_620_lable_0
HLVDFQVTIAEILIII
>seq_621_lable_0
TYTWTTILSLAIAKIV
>seq_622_lable_0
SDVLKRQIRIAC
>seq_623_lable_0
LARGFGLRTIRTLATR
>seq_624_lable_0
FNDLDHTSLVWKHIRD
>seq_625_lable_0
MCQPILLLDQVL
>seq_626_lable_1
AMHWVRQ
>seq_627_lable_1
DRYFTYEEPNDG
>seq_628_lable_0
RKKGGWKAGPEGTSQ
>seq_629_lable_1
EGKEKTGANASVIYVP
>seq_630_lable_0
NIHAVLDTLLASSSLR
>seq_631_lable_0
TNLNKFNRASLRQIFD
>seq_632_lable_0
NRYGFCGNGTHIFSIV
>seq_633_lable_0
FVAASDITLKCCTVTY
>seq_634_lable_1
HLPYIEQGMQLAEQ
>seq_635_lable_1
SVEDFNVWALSNGFSQ
>seq_636_lable_0
TLRNTVCTVCGM
>seq_637_lable_0
VMASHMYCSFYA
>seq_638_lable_0
LATVVQQQTIASESL
>seq_639_lable_0
LHFITHALSADGVQCY
>seq_640_lable_0
HLREFVFKNKDG
>seq_641_lable_0
KLHVPFVPVKAKCIAT
>seq_642_lable_0
GAKHVQGNVAKV
>seq_643_lable_0
YRATYQDFDE
>seq_644_lable_0
QEIKSFSQ
>seq_645_lable_0
LYGYSVTPFGSCIYWS
>seq_646_lable_0
GPSGIGAVGGDA
>seq_647_lable_0
MFIKFPEVVFESTLRI
>seq_648_lable_0
TTYKLNVGDYFVLTSH
>seq_649_lable_0
DVLLFITAFLGTYTWT
>seq_650_lable_0
DVYLYRPYCRLWERV
>seq_651_lable_0
EELPITEIVPAVEQTT
>seq_652_lable_1
KYKVPQLEIV
>seq_653_lable_0
RYYDVMANGGTGFCSK
>seq_654_lable_0
SRQLAQQKVNECVKSQ
>seq_655_lable_0
KPCTPPAFNCYW
>seq_656_lable_1
KGCCSCGSCCKFDED
>seq_657_lable_1
NKLLHWSDQTICYKDS
>seq_658_lable_0
CKQYVCNGFKKC
>seq_659_lable_0
IGGDVTPVDQYMCGVD
>seq_660_lable_0
YGILGQGIFVEVNATY
>seq_661_lable_0
GFWSFGSEDGSGDSE
>seq_662_lable_1
GPEQTQGNFGDQELI
>seq_663_lable_0
VEFLRDGWEIVKFIST
>seq_664_lable_0
CLLSGHNLAKKC
>seq_665_lable_0
VTAAFGVLLSNF
>seq_666_lable_0
GFTAASCYFVVR
>seq_667_lable_0
YFFATRSLRYAWIWCA
>seq_668_lable_0
MNVVLMTIDALR
>seq_669_lable_0
SQLRHNFQAISNSIQA
>seq_670_lable_0
KLKVDTANPKTP
>seq_671_lable_0
QATKYLVQQESP
>seq_672_lable_0
QQLKQLEKACNIAKSA
>seq_673_lable_0
YNGSAQATAFCK
>seq_674_lable_0
GDVFVLTSHSVANLSA
>seq_675_lable_1
AYLAKAMLDFSRDHND
>seq_676_lable_0
PPPHIFINL
>seq_677_lable_1
AWNTAKQDVGNY
>seq_678_lable_1
FDETTLNNFM
>seq_679_lable_0
TTIQGPPGSGKSHCSI
>seq_680_lable_0
NPTSKVEPCVVSVTYG
>seq_681_lable_1
VNKMTSDIDIGTTVDLYKDL
>seq_682_lable_0
HFTGVDGELPVA
>seq_683_lable_0
SFVQWYHERVGG
>seq_684_lable_0
GHGLNAQTGV
>seq_685_lable_0
LIYINDSLYY
>seq_686_lable_1
AAFYKTFKTV
>seq_687_lable_0
CKSIKDTLAYYS
>seq_688_lable_0
YKTPAIKDFGGF
>seq_689_lable_1
QDVKFPGGGQIVGGV
>seq_690_lable_0
VDVFFTDTAWYI
>seq_691_lable_0
GETLGVLVPHVGETPV
>seq_692_lable_0
VSGCLTDCLYLKNLTQ
>seq_693_lable_0
IFDCFVNFNVDWVFFG
>seq_694_lable_0
VVNAFYGVALKDCGFV
>seq_695_lable_0
LWAKRNIKPVPE
>seq_696_lable_0
YVCDGSFYKATVNQVC
>seq_697_lable_1
AAVSSSSTRGTSATH
>seq_698_lable_0
KYFAHQNTLD
>seq_699_lable_0
QVHTIDGSSGVV
>seq_700_lable_0
PSGHPNSRIYRT
>seq_701_lable_0
THRMCKYTQSTALQEL
>seq_702_lable_0
KSVKPAMITSHLIQL
>seq_703_lable_0
TLRITRTLTTQY
>seq_704_lable_0
KLRGKFVQVPLGIKDP
>seq_705_lable_1
MEPIYDEPTTTTSVPL
>seq_706_lable_1
LQGWQATFGGGDHPP
>seq_707_lable_0
NISRSELQTIVPEYID
>seq_708_lable_0
HERAMRRRAQLADSF
>seq_709_lable_0
NKGGDRGPPSMTDGG
>seq_710_lable_0
NISVMIELCQKP
>seq_711_lable_0
YLYENMNINN
>seq_712_lable_0
CPTAAYINIPDL
>seq_713_lable_0
LTKQLLDILSKA
>seq_714_lable_0
LFVDWRSYNYVV
>seq_715_lable_0
MGQLEQTNMHSP
>seq_716_lable_1
LLGCIGSTCA
>seq_717_lable_1
DIFTNSRGKRASKG
>seq_718_lable_1
RWLPAEYEDGFSLPY
>seq_719_lable_0
SGFCVDYNSPSSSSSR
>seq_720_lable_0
VKPPLNKNYVFTGYHF
>seq_721_lable_0
HCVRNVFDNFNQWHEA
>seq_722_lable_0
AALISGTATAGY
>seq_723_lable_1
REIAQDFKTDLRFQ
>seq_724_lable_1
MPMVILHQPPPVPKP
>seq_725_lable_0
TGPEASLPYGAN
>seq_726_lable_1
IGNENYLDYMTSMKR
>seq_727_lable_0
CAEILKRRLAGLHQV
>seq_728_lable_0
DVAYNRYLSLYNKYRY
>seq_729_lable_0
FTVLCLTPVYSF
>seq_730_lable_0
FVSARPQSQSQS
>seq_731_lable_0
VVNSGSDMNCNIPTQC
>seq_732_lable_0
IIFLEGETLPTE
>seq_733_lable_0
HLDLKWARFPKS
>seq_734_lable_1
AEANVDVKRPDALFD
>seq_735_lable_1
AVIPSDKQGYVVPCG
>seq_736_lable_0
DGFLYVYKGYQP
>seq_737_lable_0
RKVQHMVVKSVL
>seq_738_lable_0
NTQTLTADVKDNEII
>seq_739_lable_0
KLEELE
>seq_740_lable_0
PEVKMILLLYTCLGFM
>seq_741_lable_0
TIKKIYPAFMLG
>seq_742_lable_0
FADKLVEVGLVGVLTL
>seq_743_lable_0
PPSPGGDPDGDDGGN
>seq_744_lable_1
VNYWFHKTIGNFKPY
>seq_745_lable_0
RYVLMDGSIIQF
>seq_746_lable_0
RKSKVISAMHSLLFGM
>seq_747_lable_0
SYVDVGPDSVKSACIE
>seq_748_lable_0
LVISAMSRIRRKL
>seq_749_lable_0
LNKVVSTTTNIVTRCL
>seq_750_lable_0
AKLGRELNCNVCSNRA
>seq_751_lable_1
RAVIYDSKESLV
>seq_752_lable_0
VIGAVILRGHLRIAGH
>seq_753_lable_1
CNKQLAGGSFYNVD
>seq_754_lable_0
GVTMHGSVLRIKVSQS
>seq_755_lable_0
IKSGMNVARLNFSHG
>seq_756_lable_1
MGANFRAGRVIDPRR
>seq_757_lable_1
ECTIFKDSSGKP
>seq_758_lable_0
IGLNASVTLKICKFSR
>seq_759_lable_0
YSRLLYGLKMSVLWCL
>seq_760_lable_0
GCHNKCAYWVPRASAN
>seq_761_lable_1
TTESGKLITDWCCRSC
>seq_762_lable_0
AVHDCFVKNVDWTVTY
>seq_763_lable_0
SSQLQLATINYT
>seq_764_lable_0
GLRQLANETTQALQL
>seq_765_lable_0
RCACYAYLAKAMLDFS
>seq_766_lable_1
DVTRIESDSKVIVL
>seq_767_lable_1
TIEDALRNSARLESAD
>seq_768_lable_1
YPGQGCVGYTIEEAKT
>seq_769_lable_1
MDEFIQRYKLES
>seq_770_lable_0
KGVAPGTAVLRQWLPT
>seq_771_lable_1
VIQQLHQGFKGK
>seq_772_lable_1
YNYKLPDDFMGC
>seq_773_lable_0
SMMILSDDAVVCFNST
>seq_774_lable_0
HANYLFWRNSTVWNGG
>seq_775_lable_1
YRFVTFEPFNVSFVND
>seq_776_lable_0
HAICNVHRNEHVASGD
>seq_777_lable_1
TPEMDIPGQV
>seq_778_lable_0
VDIPRNLTLCYGIQ
>seq_779_lable_0
YRYFSLGNVEAV
>seq_780_lable_0
FYDFLRSQGFFDEGSE
>seq_781_lable_0
TAPAICHDGKAH
>seq_782_lable_0
MPTKVSSGSLVT
>seq_783_lable_0
NICTFVPRRK
>seq_784_lable_0
ARAYKHLNNYDCCLST
>seq_785_lable_1
EAKQPATLRKYCIEA
>seq_786_lable_1
DGLASAYRANSFDVPT
>seq_787_lable_1
GMTRDIYETDYYR
>seq_788_lable_0
AYYFMRFRRAFG
>seq_789_lable_0
NCNFNLSTLLRLVHTD
>seq_790_lable_0
IKGSFLNGSCGSVGFN
>seq_791_lable_0
MVDLFFNDTAWYIGQI
>seq_792_lable_0
EVRQIAPGQTGVIADY
>seq_793_lable_0
DTPCVYMDGMDAKQVD
>seq_794_lable_0
ANTTTEPLKLFAAETL
>seq_795_lable_1
DSTVKNYFITDA
>seq_796_lable_1
TPVGLAVDTPWVEKESALSI
>seq_797_lable_0
ACVGQQAISGSRVPD
>seq_798_lable_1
KVRVECYDKFKINDTT
>seq_799_lable_0
EGSFPCSICLSG
>seq_800_lable_0
TTSVQVEYLQITSTPI
>seq_801_lable_0
DGQETAVTKTSE
>seq_802_lable_0
TQATGRLASQAMKKI
>seq_803_lable_0
VHSCDGGVVNPNAF
>seq_804_lable_0
KAVSAFITTCFE
>seq_805_lable_1
QQFPQQQ
>seq_806_lable_0
HQKKEHSKNKCHKAR
>seq_807_lable_0
HTTGHGARTSTEPTT
>seq_808_lable_0
CLFLLPSLITIA
>seq_809_lable_0
LAAVNSVPWDTIVTYA
>seq_810_lable_0
SVCTVIDILLDDFVAL
>seq_811_lable_0
FGQVFNASNFPS
>seq_812_lable_0
LEMKSGKQVEQK
>seq_813_lable_0
REMLAYAEETRK
>seq_814_lable_0
CCICHKMQTYKLVSMK
>seq_815_lable_0
SFYVYSRVKNLNSSRV
>seq_816_lable_1
LGFFLRKLTSRENLL
>seq_817_lable_0
GGGVAKAIAVAAGQQF
>seq_818_lable_0
LTQQMFDARNTMAAC
>seq_819_lable_1
SESTEDQAMEDIKQMEAESI
>seq_820_lable_0
TVQGPPGTGKSHFAIG
>seq_821_lable_0
AIARGCYSSLIV
>seq_822_lable_1
NYYKKDNSYFTEQPID
>seq_823_lable_0
TQAGCLVGAIYE
>seq_824_lable_0
TVLDSMSFEAAHEFC
>seq_825_lable_0
SSPYQKKTENPC
>seq_826_lable_0
EDAWSVAVDEAF
>seq_827_lable_0
TNRRRLSELLRYHTS
>seq_828_lable_0
KEQEAILMSEDVKLNP
>seq_829_lable_0
VQLHNDILLAKDTTEA
>seq_830_lable_0
NAVVKMACPACQ
>seq_831_lable_0
RLIDAMLFTSELTTDS
>seq_832_lable_0
DPQIQLTITRMEDAMG
>seq_833_lable_0
ELYKEKALSVETEKLLKYLE
>seq_834_lable_0
DNYLRCFLLYFV
>seq_835_lable_0
YFKGCETFGKPVIWFC
>seq_836_lable_0
KLNEEIAIILASFSAS
>seq_837_lable_0
NPVLCDSGKISSKAGN
>seq_838_lable_0
LVLIMLIIFWFSLELQ
>seq_839_lable_0
HLSTYMNCNHCG
>seq_840_lable_0
ICELCHSGFDMLDTYA
>seq_841_lable_0
KVKNTKVIKDRVMYSE
>seq_842_lable_0
SLSEQLRKQIRSAAKK
>seq_843_lable_0
GHHLGRCDIKDLPKEITV
>seq_844_lable_0
QGQRLTSLSELS
>seq_845_lable_0
IWILYFVNSIRLFIRT
>seq_846_lable_0
PFPQQPQQPF
>seq_847_lable_0
KFFYLLGLSAIM
>seq_848_lable_0
KKVKPTVVVNAA
>seq_849_lable_0
VVKRHTMENYELEKHC
>seq_850_lable_0
GNYIRDAGLA
>seq_851_lable_0
ASDSEISGFGFAIPSV
>seq_852_lable_0
IEWTDPITKA
>seq_853_lable_1
YEGGGTLVGVGN
>seq_854_lable_0
HGANLMQDESVA
>seq_855_lable_0
PTTIAKNTVKSV
>seq_856_lable_0
NASCTTNCLAPLAKV
>seq_857_lable_0
GVFVFNGTSWFI
>seq_858_lable_0
STGVIDISAGMFGLYD
>seq_859_lable_0
KWGAPTITND
>seq_860_lable_0
LTTQYCRFGSCE
>seq_861_lable_0
TQFTIGLMAANL
>seq_862_lable_0
NEITVAKPSVLI
>seq_863_lable_1
LEDFNFEHVVYGDVSK
>seq_864_lable_0
GSHENSNSATEGSTINYTTI
>seq_865_lable_1
DVPYPKQSIFTINSVV
>seq_866_lable_0
YGCILCVFAIFITMHS
>seq_867_lable_0
LKDCVMYASAVVLLIL
>seq_868_lable_1
KKDQLGKNEE
>seq_869_lable_0
QWFHEHVGGNFD
>seq_870_lable_0
MHLSTLMKCNHC
>seq_871_lable_1
LAQELEKE
>seq_872_lable_0
LSMAATFIGNNTAIQ
>seq_873_lable_0
LTEEVVLKTGVL
>seq_874_lable_0
KEVLFNKYFKYWGQDY
>seq_875_lable_1
ILSITISEDGSMSIK
>seq_876_lable_0
APGVPSTEAKGY
>seq_877_lable_0
VALEAPLKQI
>seq_878_lable_0
RRVLLEENAGGE
>seq_879_lable_0
PSSDRNHNSQDDIMKA
>seq_880_lable_0
DTLRSEAFEYYHTTDE
>seq_881_lable_0
LYVSLTIALAIV
>seq_882_lable_0
QGIIACCNPVPPLVR
>seq_883_lable_0
VVLSILWFIDRI
>seq_884_lable_0
NALLFLMSFTIL
>seq_885_lable_1
EYDYVIYSQTAETAHS
>seq_886_lable_1
HVWQNMLQTEENLLD
>seq_887_lable_0
GVNNEIKGKKLS
>seq_888_lable_0
SENPILINQFYCTSASACQN
>seq_889_lable_0
FAALEPLVDLPIGINI
>seq_890_lable_1
AVPYPQRDMP
>seq_891_lable_0
ASFSASTSAFVE
>seq_892_lable_0
NAETVRYSICTSKLR
>seq_893_lable_0
DPSGLQLGLTEALHF
>seq_894_lable_0
MKKRKVLIPL
>seq_895_lable_0
QLSLLKVTAFQHQNSK
>seq_896_lable_0
IVNFFIFTVVCAITLL
>seq_897_lable_0
PRARYGLVHVANNNYDPWTI
>seq_898_lable_0
NLSDRLAALESG
>seq_899_lable_0
TFEYVSKSFMLN
>seq_900_lable_0
VINERYSFQIFFNGV
>seq_901_lable_0
WNHLVGLLQTHQ
>seq_902_lable_0
VPVECTHSFIWNQDI
>seq_903_lable_1
MNTTPVHQEEPSFWR
>seq_904_lable_0
GQTTFYPMCTNG
>seq_905_lable_0
SQFNYKQSFSNPTCLI
>seq_906_lable_0
KHPNQEYADVFHLYLQ
>seq_907_lable_0
FDVDNINFKSLVGCLG
>seq_908_lable_0
YVPLRASSCVTRCNIG
>seq_909_lable_0
VPNGAPE
>seq_910_lable_1
MACMSADLEVTTST
>seq_911_lable_0
VSCSGVARARARNAA
>seq_912_lable_0
WHFDKSEPLCLFKKNF
>seq_913_lable_0
ACVLAAECTIFKDASG
>seq_914_lable_0
VLAPKLYCAFTAPEDD
>seq_915_lable_0
SVGIISMPLGYVSHGL
>seq_916_lable_0
LLISDMYDGRIKFCDG
>seq_917_lable_0
DVWEHAYYLQYKNLR
>seq_918_lable_0
HCANFNVLFSTV
>seq_919_lable_0
LAMIMGYCCLDVVRKE
>seq_920_lable_0
VAASEFFRSGKYDLD
>seq_921_lable_0
QSGLKKMAQPSGCVER
>seq_922_lable_0
LPFAVGIVCMAA
>seq_923_lable_0
LDVNEENDCNIALYE
>seq_924_lable_0
TLKSYVFVTLMV
>seq_925_lable_1
IREDDQPSSHQPLFY
>seq_926_lable_1
TSAPGRGGRGGG
>seq_927_lable_1
DDQYVFSGDPLRNDE
>seq_928_lable_0
EPRSGNHCPAGNSYTS
>seq_929_lable_1
DWSITYPMIANENAIN
>seq_930_lable_0
CLFGYQELSQFSHLDV
>seq_931_lable_0
PSLMTVKVMFDLDSTF
>seq_932_lable_1
IELCVDEVGSKTPIKY
>seq_933_lable_0
PFHKVFNATRFP
>seq_934_lable_0
DYHTLTATVIRGHLYI
>seq_935_lable_0
NFTTAPAICHNG
>seq_936_lable_0
MIQLLLHNSRPV
>seq_937_lable_0
FVLTSHNVQPLRAPTI
>seq_938_lable_1
AAITDYNYYKYNLPTM
>seq_939_lable_0
HKDDTGRRMQRALFK
>seq_940_lable_0
SQDGYVWQ
>seq_941_lable_0
EFDRDAAMQRKLEKMA
>seq_942_lable_0
PAVAVHDFFKFR
>seq_943_lable_1
NNLPNDVFREAQRSY
>seq_944_lable_0
CILFMDRVSVATFYIE
>seq_945_lable_0
DQTTPEEK
>seq_946_lable_0
TGGKYVPRAILVDLE
>seq_947_lable_1
DYNAKVEISVTPIKNT
>seq_948_lable_1
MLIPKAYAGPISQHN
>seq_949_lable_0
DLLPRYLNFVKGIVDSNDLP
>seq_950_lable_0
DLDALASDIFDTPSVL
>seq_951_lable_1
LYKNSATGSLDVEVFN
>seq_952_lable_0
RITFGGPSDSTGSNQ
>seq_953_lable_0
AKCIATLAPEPLVEHK
>seq_954_lable_0
ECVGFTTASVYF
>seq_955_lable_0
AAEAFLVHLF
>seq_956_lable_1
TTIKPVSYKLDG
>seq_957_lable_1
ATYPLREVATLGTGY
>seq_958_lable_0
KKSERKASAAASG
>seq_959_lable_1
LNENLLRFFVAPFPEVFGKE
>seq_960_lable_0
SEQEESSEVLEDTLDD
>seq_961_lable_0
SHGMAFLTATRL
>seq_962_lable_0
LKRGENLQPILK
>seq_963_lable_0
LNCVSKVVNVNVDFKD
>seq_964_lable_1
NQDIQVYGPVIDWNI
>seq_965_lable_0
CSQDPLSELKCT
>seq_966_lable_1
VRNAMENNVWGREER
>seq_967_lable_1
PSRILGAGCFVDDIV
>seq_968_lable_0
GPFFSFEQSHNNCYVN
>seq_969_lable_0
SHGLDLMQAGSVVRRV
>seq_970_lable_0
LTFWEASERTIRSEA
>seq_971_lable_0
LSKGRLIVRENN
>seq_972_lable_0
FTHWFTYVCSLIAVAY
>seq_973_lable_0
RSEAFEYYHTTDESFL
>seq_974_lable_0
AYYNNSKGGRFV
>seq_975_lable_0
VMKNASLYTSLVPHTR
>seq_976_lable_0
LLYFVAQMISTVGVFL
>seq_977_lable_0
KGALRKNL
>seq_978_lable_0
KNMAVYRSLTFV
>seq_979_lable_0
GKPVICATQMLESMI
>seq_980_lable_1
KGGPGHEEPVLVQSY
>seq_981_lable_0
NFNFVALIPDYAKILV
>seq_982_lable_0
GVYDNSITCPLTVAVI
>seq_983_lable_1
YSELRPDTRYVL
>seq_984_lable_0
RFTHWFTYVCSLIAVA
>seq_985_lable_1
IADYNYKLPDDF
>seq_986_lable_1
PCTNVAVNPGDC
>seq_987_lable_0
KVVKSLSLVDVWDMYL
>seq_988_lable_0
DNFRFVCDNIKF
>seq_989_lable_0
YDPLPVILLGILLGVA
>seq_990_lable_0
SIFVDWRSYNYAVSSA
>seq_991_lable_0
PIKLVNSELLSTLSVD
>seq_992_lable_0
MEVSVMENVYDISKR
>seq_993_lable_1
GEAPE
>seq_994_lable_0
YYCVAPCVSVPV
>seq_995_lable_0
SKHANLYRAYVE
>seq_996_lable_0
PGVDGEPGPVGPDG
>seq_997_lable_0
ALIMAYGQCTFG
>seq_998_lable_1
RLYECLYRNRDVDTD
[truncated: 222,790+ more rows]
