# Supplementary material for: NetBCE: An Interpretable Deep Neural Network for Accurate Prediction of Linear B-cell Epitopes
Source: Genomics Proteomics Bioinformatics. 2022 Dec 13;20(5):1002–12. doi: 10.1016/j.gpb.2022.11.009 (PMC10025766; doi:10.1016/j.gpb.2022.11.009)
Supplement: Supplementary Table S3 — The testing dataset of experimentally-verified epitope-containing regions for performance comparison [file mmc3.xlsx]

## Sheet: Sheet1
Table S3 The testing dataset of experimentally verified epitope-containing regions for performance comparison
Note: “seq_7_lable_0” in this table refers the negative sample with record number of “7”. The last number “0” means the epitope is a negative sample.
>seq_0_lable_0
MALLGLLHRGTS
>seq_1_lable_0
GFFKEGSSVTLKHFFF
>seq_2_lable_0
NRGEDIQLLKNA
>seq_3_lable_0
FRLMRTNFLIKFLLI
>seq_4_lable_1
LLCEDGCLAL
>seq_5_lable_0
LIGTPVCINGLM
>seq_6_lable_0
GLVGVLTLDNQDLYGQ
>seq_7_lable_0
TQISGYTTAATV
>seq_8_lable_0
MRVIHFGAGSDKGVAP
>seq_9_lable_1
PRKLPWPTPKTHPVK
>seq_10_lable_0
QRVRVSWS
>seq_11_lable_0
EKYVKITGLYPT
>seq_12_lable_0
KNMAVYRSLTFVNVPY
>seq_13_lable_0
KSATCITRCNLG
>seq_14_lable_0
TRSLRYAWIWCA
>seq_15_lable_0
TKYNIYDVSGVG
>seq_16_lable_0
KVSSMESPHDLV
>seq_17_lable_0
QWLPVGTLLVDS
>seq_18_lable_0
VTFNLLAYTLMSLFVV
>seq_19_lable_1
TEEKEFLKKL
>seq_20_lable_0
VQWMVMFTPLVPFWIT
>seq_21_lable_1
LLGACSFS
>seq_22_lable_0
KYAISGKERARTVGGV
>seq_23_lable_0
LFDLFYQFFSSLIRPI
>seq_24_lable_0
CADGFMPFLLDDLVPR
>seq_25_lable_1
AIERMKDTLR
>seq_26_lable_0
LRKTLVLNASEIYCAN
>seq_27_lable_0
CDTLKEILVTYNCCDD
>seq_28_lable_0
LWDYVKDSLFCSSTYG
>seq_29_lable_0
RSVADKILDLYKHPD
>seq_30_lable_0
YYIWKSYVHIMD
>seq_31_lable_0
HVASNSKLWHYCSTLH
>seq_32_lable_0
AYALLHIAGCQT
>seq_33_lable_0
TCNAISPKTDNE
>seq_34_lable_0
IFGSDFKTFDLLKYDF
>seq_35_lable_1
GILEDMPVDP
>seq_36_lable_0
FLVKNPSWSKAVFISP
>seq_37_lable_0
IRIGCKTSSSCSNWVWQSTQ
>seq_38_lable_0
QDQNDTGEYTWKPVG
>seq_39_lable_1
MSSFSYEPYYSTSYK
>seq_40_lable_1
NSAVKLQNNELS
>seq_41_lable_0
FTGNLQSNHDQH
>seq_42_lable_0
DLSVAFEKLAQLLIVL
>seq_43_lable_0
CMDTKAIMSTVQRKYK
>seq_44_lable_0
QQTFFDKTWPRPIDVS
>seq_45_lable_1
DEAFPLDEAEDVTESV
>seq_46_lable_0
KLAYLNIIKSHYDGQ
>seq_47_lable_0
GKPQGAFHVTMRSSYT
>seq_48_lable_0
WLLSMFTLCKTA
>seq_49_lable_0
ATIMRPAEV
>seq_50_lable_0
IGVYHKLGERVRQAIL
>seq_51_lable_0
VGWVIPLAFMPVQSRK
>seq_52_lable_1
PLLKPVGTLDIS
>seq_53_lable_0
YPSARIVYTACSHAAV
>seq_54_lable_0
IAIVMVTIMLCC
>seq_55_lable_0
VLVTTPLGMSLEACYV
>seq_56_lable_0
VYYPDTIYRSDT
>seq_57_lable_0
SWAGAKVRAVIY
>seq_58_lable_0
LSHQSDIEVTGDSCNN
>seq_59_lable_1
VALGLKEKNLYLSCVLKDDKPTL
>seq_60_lable_0
VQYGRSGETLGVLVPH
>seq_61_lable_0
ISFVRHVLFGCENPDC
>seq_62_lable_0
GGTAAYWEICKYL
>seq_63_lable_0
SLLKTHRMCKYTQSTA
>seq_64_lable_1
SKGWYDPVENEDIHRV
>seq_65_lable_0
SLENPTYIYHSAFIEC
>seq_66_lable_0
NFRAILTAFSPA
>seq_67_lable_0
SVLLSMQGAVDI
>seq_68_lable_0
QSVASVIAELNQ
>seq_69_lable_0
FKITQNNA
>seq_70_lable_1
DAVLIDNDLNEY
>seq_71_lable_0
IIGAGILYLVTPPSV
>seq_72_lable_1
FEEIRNLALQ
>seq_73_lable_1
STPPLPWPWSPAAL
>seq_74_lable_0
RRGAVLGFIGATIRLQ
>seq_75_lable_0
YYDESRATTVLI
>seq_76_lable_0
NSIVCRFDTRVLSNLN
>seq_77_lable_0
DSDVDTKCLADSVMSA
>seq_78_lable_0
QSGKNVMVEPHRHEG
>seq_79_lable_0
KASTQREAEAAV
>seq_80_lable_0
TTKISNGLDSLR
>seq_81_lable_0
VEYNIHAVLDTLLASS
>seq_82_lable_1
GEIILT
>seq_83_lable_1
VMSKHTDFSSEI
>seq_84_lable_0
LLEILSRERVNI
>seq_85_lable_0
GNYRRPPVVLDE
>seq_86_lable_0
IFLGNCYRCPKEIVET
>seq_87_lable_0
RFNTTLTWYNSW
>seq_88_lable_0
ALETIQVTISSY
>seq_89_lable_1
DNNLVSGP
>seq_90_lable_0
TLEHMETERLELAQK
>seq_91_lable_0
YEAALNDRDAQIRK
>seq_92_lable_0
SERINVVPGVPTNVYL
>seq_93_lable_1
LDYKRQNNLAIEEIEY
>seq_94_lable_0
LPDPITAYDPRSCSQK
>seq_95_lable_0
RTRSMWSFNPETNILLNV
>seq_96_lable_1
LLTLLATVTGGIFLF
>seq_97_lable_0
TLFLNGYYPTSGSTYR
>seq_98_lable_0
SGEPVYFLSYSG
>seq_99_lable_0
QQQQQQQQQQ
>seq_100_lable_0
FKNHTSPDVDFG
>seq_101_lable_0
GMSLLDIIVKPVFFNA
>seq_102_lable_0
QPKLPTAV
>seq_103_lable_0
RLDAGRAAKLCSENNTANFK
>seq_104_lable_0
SREKCSIAVDISENL
>seq_105_lable_1
TDSEMDVVRFD
>seq_106_lable_0
IFSNCNFNLSTLLRLV
>seq_107_lable_0
CAQGVFGVNMRTNWTI
>seq_108_lable_0
VLLSALRT
>seq_109_lable_0
ITWSASFELTCLRYFA
>seq_110_lable_0
EDSGENLETEPLESQ
>seq_111_lable_1
LKYNENGTITDA
>seq_112_lable_0
TSAYIKLNCFYD
>seq_113_lable_0
FDDPRNKRGVIIKGL
>seq_114_lable_0
TNLCTHSFRKKQVR
>seq_115_lable_0
HNLQADICYKFT
>seq_116_lable_1
PELDSFKEELDKYFKNHTSPDVD
>seq_117_lable_0
GGAVPGGFGPVLDG
>seq_118_lable_0
FSGITQFQKGRDFKFS
>seq_119_lable_1
IPSLNAVETGAT
>seq_120_lable_0
ATYKPNTWCIRCLWST
>seq_121_lable_0
AIRQVRSWIGFD
>seq_122_lable_0
MTTKFVFALVAP
>seq_123_lable_0
LCAFSVDPKKTYLDFI
>seq_124_lable_1
ATILDYCDGNLP
>seq_125_lable_0
LPNVFKLKISTQLFEG
>seq_126_lable_1
FNQALGAMQTGFTTTN
>seq_127_lable_0
FDEHREIRAIVSNK
>seq_128_lable_0
LAEAMVQEWAPPMQ
>seq_129_lable_1
ATKYLVQQESPFVMMS
>seq_130_lable_0
SKTQLVSLAEFS
>seq_131_lable_1
HDTSHKNNFGVI
>seq_132_lable_0
WSVELYELMGKFAWWT
>seq_133_lable_1
TPISPPLRDSHP
>seq_134_lable_0
EKMADQTMTQMY
>seq_135_lable_0
IGGKPCIKVATV
>seq_136_lable_0
PKHQIIVLYGNF
>seq_137_lable_0
HTFGNPVIPFKD
>seq_138_lable_0
RIKVSQSNVHTPKHVF
>seq_139_lable_0
CCNVISNKLCVVPGNV
>seq_140_lable_0
VDGVPFVVSTGYHFRE
>seq_141_lable_0
SEFVNMASFVEYEVAK
>seq_142_lable_0
TAKYEGDSIVNNHPD
>seq_143_lable_0
LWLDNYVWCPRH
>seq_144_lable_0
NVCGCWLGHGCACDRT
>seq_145_lable_1
GGSKTSLYNLRRGIG
>seq_146_lable_0
KIILFLALITLA
>seq_147_lable_0
FSPQSC
>seq_148_lable_0
NAELYKLMGYFAFWTV
>seq_149_lable_0
NPSDAAAKE
>seq_150_lable_0
PTVVVNAANVYLKHGG
>seq_151_lable_1
ENSESSEESGEDDGE
>seq_152_lable_1
FFLVRMFGHSPRTAL
>seq_153_lable_1
GPWTPRSQHPCYRHP
>seq_154_lable_0
TVIWDYKRDAPAHIST
>seq_155_lable_1
TIDGSSGVVNPAMDPI
>seq_156_lable_0
VVGINYLGDFAQGPFI
>seq_157_lable_0
SVELQPPCKFLIAGPK
>seq_158_lable_0
PITFYLDGEVIT
>seq_159_lable_0
PSGKLWRDGRGALQN
>seq_160_lable_0
EYTDFATSACVLAAEC
>seq_161_lable_0
LQTYVTQQLIRA
>seq_162_lable_1
NKALQKGLDPEEAA
>seq_163_lable_0
DEMIAQYTSALLAGTI
>seq_164_lable_0
MEYHDVRVVLDF
>seq_165_lable_1
FDLEDFIDNPCY
>seq_166_lable_0
RHINAHVAKSHN
>seq_167_lable_0
DTSNSFEVLAVE
>seq_168_lable_0
EFTRVNAKPPPG
>seq_169_lable_0
CTVCGMWKGYGCSCDQ
>seq_170_lable_0
FTSPPPITFSPA
>seq_171_lable_1
LIGVMVQDGAESSTVEEASQ
>seq_172_lable_0
RGVYYPDKVFRSSILH
>seq_173_lable_0
VDLFFNDTAWYIGQIL
>seq_174_lable_0
FYGGWDFMLKTLYKDV
>seq_175_lable_0
NVMVEPHRHEGVFIC
>seq_176_lable_1
QRMLLEKCDLQNYG
>seq_177_lable_0
KETNWFLHFIPF
>seq_178_lable_0
NSDYATKGYVAG
>seq_179_lable_0
HVMHDNDSKEGF
>seq_180_lable_1
NNFVHDCVNI
>seq_181_lable_0
DLPPSHATTYLSLSDR
>seq_182_lable_0
ARTVVQ
>seq_183_lable_0
MAEGQGEGQVAVVE
>seq_184_lable_1
LVHDFVVNMSVYEPC
>seq_185_lable_0
GSLSTNHHAICNVHRN
>seq_186_lable_0
QRSPPGERTRGR
>seq_187_lable_0
ISLAGSYKDWSYSGQS
>seq_188_lable_0
NSCSVNFTKAPF
>seq_189_lable_1
RDKLEKLISTARDGVR
>seq_190_lable_0
DGTIEVPKCFKEHSS
>seq_191_lable_0
AAAYYVGYLQPRTFLL
>seq_192_lable_0
VSVLVTGPFLRF
>seq_193_lable_0
VGALCAQSIGEPGTQ
>seq_194_lable_0
SDFATSACVLAA
>seq_195_lable_0
DVTKLYLGGMSYFCVD
>seq_196_lable_0
RSVNETSQTGWAFYVR
>seq_197_lable_1
KPGSDVYYAG
>seq_198_lable_0
SPGLCIAGNRGI
>seq_199_lable_0
LDPVPEDLALET
>seq_200_lable_1
MYCSFYPPDEEE
>seq_201_lable_0
SVDCTMYICGDSIECS
>seq_202_lable_1
VVVVPDHDSFVKMMVD
>seq_203_lable_0
KKNFTYNVSADW
>seq_204_lable_0
YIPSNFAFNNWF
>seq_205_lable_0
LKACCYVGVQTVEDLR
>seq_206_lable_0
ELSPVALRQMSCAAGT
>seq_207_lable_0
ILAELAPTPGAFFFGS
>seq_208_lable_0
DDKDPNFKDQVILLN
>seq_209_lable_0
NSCSMPLGMES
>seq_210_lable_0
LRQDDSVRNLFE
>seq_211_lable_1
SLPMVARFP
>seq_212_lable_1
AVTLAHELIHAGHR
>seq_213_lable_0
LIYYTDFSNSSIA
>seq_214_lable_1
ESFIDDYYGYLRKHFS
>seq_215_lable_0
PPGTVLPQGYYIEGSG
>seq_216_lable_0
GRTPLNPNYTNS
>seq_217_lable_0
EHPKCPKCGKSVYA
>seq_218_lable_0
FKFYDAQPIVKSVKTL
>seq_219_lable_0
LRRRFGDVFSLQLAWTPVVV
>seq_220_lable_0
FNGVLHKAYVDVLCNS
>seq_221_lable_0
GLLVYIVSAFGA
>seq_222_lable_0
NLACESQQPTSE
>seq_223_lable_0
LLGFVSCMYYGLLYWI
>seq_224_lable_0
RYFDNSSLGLCPEVQ
>seq_225_lable_0
PACGR
>seq_226_lable_0
EARNSLENYCYGVKSS
>seq_227_lable_0
SCYRDGISTISVPAHM
>seq_228_lable_0
STVSDSEEQSVVCC
>seq_229_lable_1
AQALNTLVKQLS
>seq_230_lable_0
SSKLWAQCVQLH
>seq_231_lable_0
ENAYEVVKAMLLKKEP
>seq_232_lable_0
RYFVKIGPIKYCYCGN
>seq_233_lable_0
ITECVTIVLGDAIQVA
>seq_234_lable_1
VKTLLPYGSVINYYGYVKPG
>seq_235_lable_0
NCTNSFINHYNK
>seq_236_lable_0
YNKCAYWVPRAA
>seq_237_lable_0
AKPEDKLSVYDIACCM
>seq_238_lable_1
RHVICTSEDMLN
>seq_239_lable_0
IVMKDNFLSDIL
>seq_240_lable_0
DAVVYRGTTTYK
>seq_241_lable_1
PYPYPPPGG
>seq_242_lable_1
MASMTGGQQMG
>seq_243_lable_1
LTPGKLESGWTTGAAA
>seq_244_lable_0
GAGICASYHTAS
>seq_245_lable_0
ICSTTAQKLETDGICP
>seq_246_lable_1
QSKSTSAASTSDELSGSEGP
>seq_247_lable_0
MLDMYSVMLTNDNTSR
>seq_248_lable_0
NLVIEGPTTCGY
>seq_249_lable_0
VEYCPILFITGN
>seq_250_lable_0
TKSMISAVAAGLEFTD
>seq_251_lable_0
TFAGFVGQAVNS
>seq_252_lable_0
DTVVEPYNAVLSIHQ
>seq_253_lable_1
IALWNLHGQALFLGI
>seq_254_lable_0
RSFKYNIRSALFVIKQ
>seq_255_lable_0
KDTGPPPISTDTVDVT
>seq_256_lable_0
TQIQRRQ
>seq_257_lable_0
YIIRWSALESEDMHF
>seq_258_lable_0
CCREHEHEIAWYTERS
>seq_259_lable_1
RNKWNGKSSLSL
>seq_260_lable_0
VGKIAQWIKNTFSLVT
>seq_261_lable_0
ATEETFKLSYGIATVR
>seq_262_lable_0
CYVNVACLMLQHINLK
>seq_263_lable_0
KSIYKTPNIKDF
>seq_264_lable_0
HETSHCFDLYFS
>seq_265_lable_0
YAFEHIVYGDFSHSQL
>seq_266_lable_0
GGTGSGMGTLLISKI
>seq_267_lable_0
LVLRDSSFSQQK
>seq_268_lable_0
EETFKLSYGIAT
>seq_269_lable_0
MIRMISAMVLGSKHVN
>seq_270_lable_0
CVYMDGMDAKQVDYVP
>seq_271_lable_0
CVGTFILLFIGTSII
>seq_272_lable_0
NFRVQPTESIVRFPNI
>seq_273_lable_0
GQTGTGKTFTMEGER
>seq_274_lable_0
CSLYLVPLCLFKSNFS
>seq_275_lable_0
TVAGVSILSTMTNRQY
>seq_276_lable_0
KSEFDRDAAMQRKLEK
>seq_277_lable_0
VATQGARSMYRA
>seq_278_lable_0
FYVNYLVVYKEGFRGF
>seq_279_lable_0
PVTLACFVLAAVYRIN
>seq_280_lable_1
TALVVSQLLRIPQAV
>seq_281_lable_0
VFQVYPILSCVYAICY
>seq_282_lable_0
PSVYAWERLRIS
>seq_283_lable_0
GNDSWLTGNAIQGFAC
>seq_284_lable_0
KTSESGELHGLT
>seq_285_lable_0
KLIPWTHEKNTTKKA
>seq_286_lable_0
QPQQSFPQQS
>seq_287_lable_0
SFQLVCSLLVGF
>seq_288_lable_0
IYKKVNNDFIEF
>seq_289_lable_0
SFVSEETGTLIVNSVL
>seq_290_lable_0
RRQKKNIWLETHIWH
>seq_291_lable_0
EVIRFPNITNRC
>seq_292_lable_1
MTTVLSIPHDLMEFI
>seq_293_lable_1
CFMKSDIFGQDFKTFD
>seq_294_lable_0
RSQGFFDEGSELTLKH
>seq_295_lable_0
RLWLCWKCRSKNPLLY
>seq_296_lable_0
NMARKTLRSLEG
>seq_297_lable_1
DYGEILTEKVEDLYKGVLL
>seq_298_lable_0
HMPMMPGPPM
>seq_299_lable_0
SEFSCHQVSPSA
>seq_300_lable_0
IKAKHYVYIGDPAQLP
>seq_301_lable_1
AALGKQASFSGS
>seq_302_lable_1
QIAPGQTGKIADYNYK
>seq_303_lable_0
AGLHQVTRLRYRSVR
>seq_304_lable_1
LGAGLG
>seq_305_lable_0
CKLHKPPISFPL
>seq_306_lable_1
AYQDYMQIAPVPAEVL
>seq_307_lable_0
KVHEVIIDNKPWRWML
>seq_308_lable_0
TFHHVCIVPFTL
>seq_309_lable_1
SGDGHDCKRTYLKDN
>seq_310_lable_0
TKFVVRHLGVTT
>seq_311_lable_0
LRVTVDAIPEAEFRW
>seq_312_lable_0
LREPLMQSADAS
>seq_313_lable_0
WSVSGLRFTTGF
>seq_314_lable_0
PDTVEVPPQVVKLPSA
>seq_315_lable_0
NGYKRVL
>seq_316_lable_0
YYGNALDQAISM
>seq_317_lable_0
LRTCCFSVAAITSGVK
>seq_318_lable_0
TGDIVDAVQYAH
>seq_319_lable_0
GENADKFFIFPNYTI
>seq_320_lable_0
ANLPFRAVKEGI
>seq_321_lable_0
REVKTIKVFTTV
>seq_322_lable_0
VLPTLTQMNLKYAISA
>seq_323_lable_0
EHLTWPLVLECT
>seq_324_lable_0
LCVFAIFITMHSINHD
>seq_325_lable_0
FVFNGTSWFITQ
>seq_326_lable_0
TIIRGHLYIQGIKLGT
>seq_327_lable_0
NYPALWSYAM
>seq_328_lable_0
ENNEHLTWPLVL
>seq_329_lable_0
EDATPSDSIRATATIP
>seq_330_lable_0
IPTSHINVTAAY
>seq_331_lable_0
GDYFTRQLSQLE
>seq_332_lable_0
NGNAAPQLTKNAG
>seq_333_lable_1
KNDVVNSQNKTEKTE
>seq_334_lable_0
QLAELIPNQAALFFDS
>seq_335_lable_0
KRRHPTDNKFRY
>seq_336_lable_0
YAIFAYSPQLTLVFPE
>seq_337_lable_0
NKYKTFVATF
>seq_338_lable_0
PVILTPIFCLLLFLSL
>seq_339_lable_0
TQFIFEHRGKGPCRY
>seq_340_lable_0
KSISLFAGFFVMFWAE
>seq_341_lable_0
SITIDKFAIPNR
>seq_342_lable_0
PVLTDTPDH
>seq_343_lable_0
SSQEEEQEEDWL
>seq_344_lable_0
CKSILLVDSSLVTSVG
>seq_345_lable_0
VAKISMPVNTPG
>seq_346_lable_1
DNLRANNTKGSLPINV
>seq_347_lable_0
KEVCKSTTGIPE
>seq_348_lable_1
EMLRTRVGTKHAILL
>seq_349_lable_0
LRVYANLGERVRQAL
>seq_350_lable_0
AYPLTKHPNQEY
>seq_351_lable_1
PLTVFFDGRVDGQVD
>seq_352_lable_0
SEEDEDSDDDQEK
>seq_353_lable_0
VAMRLFRLGFRL
>seq_354_lable_0
STLLRLVHTDSFSCNN
>seq_355_lable_0
GDNNDEESVTGD
>seq_356_lable_0
DRKAGGLTLERYQDL
>seq_357_lable_0
ITIVLQYGYPSRSMTV
>seq_358_lable_0
VQGNVAKIAGVSCIWS
>seq_359_lable_0
SPFVMMSAPPAQ
>seq_360_lable_0
EYHDVRVVLDFI
>seq_361_lable_1
ILVSNNKEDFDIIQKC
>seq_362_lable_0
RWWLCSTRVNVDGFNE
>seq_363_lable_0
LSDRVVFVLWAH
>seq_364_lable_1
FIEQPTSVECDF
>seq_365_lable_0
RGIALDGKIKHEDTN
>seq_366_lable_0
YKAMNAYPLVVTPLVS
>seq_367_lable_0
EYEIEPHKIHVH
>seq_368_lable_0
VQSIRLFMRTGSWWSF
>seq_369_lable_0
HNGVFLGVVGVTMHGS
>seq_370_lable_1
CGGTAKQERDVLGLG
>seq_371_lable_0
YMHHMELPTGVHAGTD
>seq_372_lable_0
YRLYLDAYNMMISAG
>seq_373_lable_0
VYLAYIKKLYNDLGNQ
>seq_374_lable_0
KAVELAANTKGICFI
>seq_375_lable_1
LGTDPIDDFQVNWNTK
>seq_376_lable_0
CPVVAAIITREI
>seq_377_lable_0
VRCVELLKQYTS
>seq_378_lable_1
LGGWKLQSDPRAYAL
>seq_379_lable_0
KRVFGDLSYGVFTVVC
>seq_380_lable_1
NKPGDEYLYGGGCAE
>seq_381_lable_0
YYRLCNELAQVL
>seq_382_lable_0
ALCFNKSKQFVP
>seq_383_lable_0
FVGVKFDRWSAS
>seq_384_lable_0
AHDPPAQVLQ
>seq_385_lable_1
PEKAFRELAD
>seq_386_lable_1
KALRENP
>seq_387_lable_0
FDKVTIADPGYMQGYD
>seq_388_lable_0
YLIFTHIPLDGL
>seq_389_lable_1
EEFVVKEKLNAFLVHD
>seq_390_lable_1
HIDPQLPAALDLGPE
>seq_391_lable_0
AILKGDISWDPYSFL
>seq_392_lable_0
NLEEEILLMLASLFGT
>seq_393_lable_0
RHDFFVFDVDKV
>seq_394_lable_0
PKYCFPNYVGRPKHV
>seq_395_lable_0
PVVEYLTKDDLH
>seq_396_lable_0
MFGDLSVGVCTVVVAV
>seq_397_lable_0
ILQYLKPTFKSKGLNV
>seq_398_lable_0
KFPEVVFESTLRITRT
>seq_399_lable_0
HALYLDYVQCKCGNLE
>seq_400_lable_0
QTFSVLACYNGSPSGV
>seq_401_lable_0
PGYSMPVLYKYLNSPM
>seq_402_lable_0
EMKVRQRAVALYFID
>seq_403_lable_0
NGYAKSNFVKDD
>seq_404_lable_0
SLAALKKALAAAGYD
>seq_405_lable_0
MLCCMTNCCSCF
>seq_406_lable_0
VFVNIDNSANTK
>seq_407_lable_1
RVTSWLGRQLRIAGK
>seq_408_lable_0
FPYQGDHGDMYVYSAG
>seq_409_lable_0
VLSSFEPRSDLERDFI
>seq_410_lable_0
GITGIGAK
>seq_411_lable_0
CVRAFDIYNKNVSFLG
>seq_412_lable_0
TAKQKLYSRTGESVE
>seq_413_lable_1
GPRDLDHNFGSAGVVA
>seq_414_lable_0
LINGRLTTLNAFVAQQ
>seq_415_lable_1
PRTGVADKIRKDIED
>seq_416_lable_0
FQVTIAELLIII
>seq_417_lable_1
DNFGIFLRSPLPYRD
>seq_418_lable_1
QPYPQPQPFP
>seq_419_lable_1
FQKGKEFEFVEGQGVP
>seq_420_lable_0
VENTPPHYFTLGCKIL
>seq_421_lable_1
NKGAGGHSYGAD
>seq_422_lable_1
SIPESKPLADDDSAII
>seq_423_lable_0
PGEDAGYCPCPRRRT
>seq_424_lable_0
EAVEKVKR
>seq_425_lable_0
KLIFEFEDDVVTSLCK
>seq_426_lable_0
LKEKYTCSITFEMSCD
>seq_427_lable_0
DEHGIDPTGTYHGDS
>seq_428_lable_0
IKALDGDATFYVCPP
>seq_429_lable_0
GQQGEVPVSIINNTVY
>seq_430_lable_0
LFARTRSMWSFNPETN
>seq_431_lable_0
KYPPNAVVCRFDTRVL
>seq_432_lable_0
ENGIILKGKK
>seq_433_lable_0
LNKEMYLKLRSD
>seq_434_lable_1
AAPAAPAAPAAPAAPA
>seq_435_lable_0
ILGVSLAVCKAGAAE
>seq_436_lable_1
LDYKSFKQIVESCGNF
>seq_437_lable_1
TQSLVYPFPG
>seq_438_lable_0
SPFVMMSAPPAQYELK
>seq_439_lable_0
NPWLGN
>seq_440_lable_1
RRGPEQTQGNFGDQE
>seq_441_lable_0
CTGSPSVVEFNR
>seq_442_lable_0
DKCPIVVGVSERINVV
>seq_443_lable_0
FTKVQGLENIVY
>seq_444_lable_0
GDLGKKGFEDGDLVV
>seq_445_lable_1
VSSYHSKPCNPAQPV
>seq_446_lable_1
ICIVDNVYMAKAGDKY
>seq_447_lable_0
RAFYCILEPRSGNHCP
>seq_448_lable_0
NNKLLAKKEPSG
>seq_449_lable_0
SGGKSL
>seq_450_lable_0
KLQGLLEVSVCQYNMC
>seq_451_lable_0
IPIVDSYYSLLM
>seq_452_lable_0
LQYGHYKYSRLLYGLK
>seq_453_lable_0
DSIECSNLLLQY
>seq_454_lable_0
MVIVVVNKGTGN
>seq_455_lable_0
ETLLDPVHEVQD
>seq_456_lable_1
LFVEECLRRRVTRKH
>seq_457_lable_0
LCCCLTACTTANGGS
>seq_458_lable_1
RDFSIRES
>seq_459_lable_0
MNSLCLCFVMTC
>seq_460_lable_0
ASSASRSSSRSS
>seq_461_lable_0
QPGSGVAVVDSY
>seq_462_lable_0
TRLGGAGVAAPQGSVT
>seq_463_lable_0
IGLFRRKKKSNLLIQE
>seq_464_lable_0
TLKGVEAVMYMG
>seq_465_lable_0
ETIQVTIXSFKWDLTA
>seq_466_lable_0
PPPGMRGPP
>seq_467_lable_0
NKFLALCADSIIIGGA
>seq_468_lable_0
EHDFFTFDVEGSRVPH
>seq_469_lable_0
GKCVQVPIGCLDPIRF
>seq_470_lable_1
KRGSGKDSHHPARTAHY
>seq_471_lable_1
QDDGLHEFFEDKDI
>seq_472_lable_1
KFADDLNQLSGY
>seq_473_lable_1
CPTMTRVLQGVLPALPQVVC
>seq_474_lable_0
KTFDFYNLWNTFTKLQ
>seq_475_lable_0
CGDNSAKFWEES
>seq_476_lable_1
PLSWPHETRVILHGP
>seq_477_lable_1
VHTGFGAMDFTTLQANKSEV
>seq_478_lable_0
YTNLRNCTYVDT
>seq_479_lable_0
VMRIMTWLDMVDTSLS
>seq_480_lable_0
ELSVSARMVWRE
>seq_481_lable_0
APVSAMVRMYIF
>seq_482_lable_1
KFKVVKEIAETQHGT
>seq_483_lable_0
AETTTASGLV
>seq_484_lable_1
KDGVIGKTDLRGTFD
>seq_485_lable_0
GFTVFVCTDNSANTKV
>seq_486_lable_0
YVADFAYWFLTLCDWQ
>seq_487_lable_0
PNNLITSSRREV
>seq_488_lable_0
GDGNGADA
>seq_489_lable_1
ENDVLNQETEEEMEK
>seq_490_lable_0
LDVVWKHITDPLFSNM
>seq_491_lable_0
NSLDGDCSDDDL
>seq_492_lable_0
EEQLISQA
>seq_493_lable_0
GGCNTIELDSPCRFMV
>seq_494_lable_0
SVAASGVARCLNRICV
>seq_495_lable_1
KKVDGVHYEPLLFNDNS
>seq_496_lable_0
CDSLRQVSLTQS
>seq_497_lable_0
TLLSNQLRLAFLGASV
>seq_498_lable_0
TLQYWVTPLSKRQYLL
>seq_499_lable_1
AALPQSKDSNFLNRVR
>seq_500_lable_0
VSLAIDAYPLTKHEDI
>seq_501_lable_0
DDNPVRANLRTKGKQ
>seq_502_lable_0
CHEGTMYFVPRA
>seq_503_lable_0
NWFVKPSRTSIA
>seq_504_lable_0
GRRSHSNGMHGNGAR
>seq_505_lable_0
YKKCTKGLSIAD
>seq_506_lable_0
VIYPTGRTYSNI
>seq_507_lable_0
SVKGLTPSKGPA
>seq_508_lable_0
QTSEDNLGSQSQPGP
>seq_509_lable_0
EEEDEDEEEEGS
>seq_510_lable_0
LRAPMGVYDFKVSTQE
>seq_511_lable_1
KPNLSSKRSELSQLS
>seq_512_lable_0
EMLAHAEETRKL
>seq_513_lable_1
QAPYQGYQEPPAPQA
>seq_514_lable_0
VMQSVGACVVCSSQTS
>seq_515_lable_1
PNYQKWMELLDS
>seq_516_lable_1
VPIGTNDPIRFCLENT
>seq_517_lable_0
DDLLQILNRQCV
>seq_518_lable_0
NPNYQKWMELLD
>seq_519_lable_0
DQMDIDDGGKIDVQG
>seq_520_lable_0
HFAWWTAFVTNVNAS
>seq_521_lable_0
ASSFVSMPSYIAYENA
>seq_522_lable_0
LLLIPDLLRAHP
>seq_523_lable_0
AMQRKLEKMADQAMTQ
>seq_524_lable_1
SDLQDLKWARFPKSDG
>seq_525_lable_0
TGGNYSDPFMVN
>seq_526_lable_0
GVATYRNSNFFGLVDGLNFA
>seq_527_lable_1
GDVRETMNYLFQ
>seq_528_lable_0
RHSDSIVKPDMADEIA
>seq_529_lable_1
NEVNNIPESKFA
>seq_530_lable_0
QTAVGCVIGLVN
>seq_531_lable_0
NVVTPVMESQIS
>seq_532_lable_1
GSSVETETYFKVNGLW
>seq_533_lable_0
PLLAPHHVVAVI
>seq_534_lable_0
DKYGSCAPPRRRHIC
>seq_535_lable_0
DLTMPSQVQKAKQKPI
>seq_536_lable_1
AYIDFEMKI
>seq_537_lable_1
PTSTPTTEAVESTVATLEDS
>seq_538_lable_1
VRHVSVSASPVSKPHH
>seq_539_lable_0
GRLNSVLKDTGD
>seq_540_lable_1
RRDLDASREAKK
>seq_541_lable_0
KYHPNTVDCDNDRCII
>seq_542_lable_1
ETGLLLPLKAPK
>seq_543_lable_0
YSFSLASRLYAE
>seq_544_lable_0
VNCCHDGIFTIW
>seq_545_lable_0
KTILALREVKTI
>seq_546_lable_0
KFPPPSFYMPLLVSSD
>seq_547_lable_0
MPQIYKLQRMCLEPCN
>seq_548_lable_0
QPTSEEVVENPT
>seq_549_lable_0
VPPAVPGVTFLSGGQ
>seq_550_lable_0
CEVFKEILVLTGCCST
>seq_551_lable_1
EGLNDNLLEILQKEKV
>seq_552_lable_0
QLVKNQCVNFNF
>seq_553_lable_0
LSHRFYRLANEC
>seq_554_lable_1
YSKQDRCSDL
>seq_555_lable_0
KQKIIA
>seq_556_lable_0
TLNFQMVKEYPL
>seq_557_lable_1
PQGTTLPKGFYA
>seq_558_lable_0
HGTQCLAMGW
>seq_559_lable_0
FISTFGSFLGFHQKQW
>seq_560_lable_0
IQKGLVDYRVRF
>seq_561_lable_0
VLGAEHSKSSHVRSE
>seq_562_lable_0
LALETLPEMLPQ
>seq_563_lable_0
LNYYCVDHKPHLSFPL
>seq_564_lable_0
LGNYSYYQKWPW
>seq_565_lable_0
SSVQENIQQKSKDIV
>seq_566_lable_0
LATNHDRYCSVHQGAH
>seq_567_lable_0
FRMPMGVYNYKISVQE
>seq_568_lable_0
LVFLAVDFITWRRQEL
>seq_569_lable_0
LASFAHIEEENFVNE
>seq_570_lable_0
HPKPEYRKVFYALLDW
>seq_571_lable_1
KACEVVVTNLNKSAGW
>seq_572_lable_0
RNPKPRPAPNTS
>seq_573_lable_0
PAGAMIPP
>seq_574_lable_0
FVKIGPIKYCYCGNSA
>seq_575_lable_0
APGAKGEA
>seq_576_lable_0
QLRHNFQSGGRG
>seq_577_lable_0
SDTYACWNHSVG
>seq_578_lable_1
PPKDSEFYERFWLLF
>seq_579_lable_0
PKLDGYYKKDNA
>seq_580_lable_0
ALREKVLGLPAIKAW
>seq_581_lable_0
LFSTINALPETSADIL
>seq_582_lable_0
RRPPAKRPNYVKLGT
>seq_583_lable_0
FDIYNDKVAGFA
>seq_584_lable_1
IQYIDIGNYTVSCLP
>seq_585_lable_0
TLNNMGTLYARHVNA
>seq_586_lable_0
REAACCHLAKAL
>seq_587_lable_0
GLSKPFVKDGFS
>seq_588_lable_0
PAGGALIARCWYLHEG
>seq_589_lable_1
IEELQSNHGV
>seq_590_lable_1
SGPEGSGGSGPQRRGGDNHG
>seq_591_lable_0
SVINQRLSYKHIVYVG
>seq_592_lable_0
MESTAFHRDDDESDM
>seq_593_lable_0
LMFLVGRIVTLISMWY
>seq_594_lable_0
NLTTRTQLPPAYTNS
>seq_595_lable_0
DWVAFYGFEKAALFAS
>seq_596_lable_0
SFVDYLMTTIPK
>seq_597_lable_0
SGFDNSYQTNRD
>seq_598_lable_1
IVARQKLKDAERAV
>seq_599_lable_0
PDVDGLCKLRGKFVQV
>seq_600_lable_0
KGYWYRHNRRSFKTAD
>seq_601_lable_0
LIGRRFDDAVVQSDM
>seq_602_lable_0
SIPCSVCLSGLDSLDT
>seq_603_lable_0
SAFYVLPSEAPN
>seq_604_lable_0
RNFDQRCRCSRC
>seq_605_lable_0
SSLMSFIQADSFTCNN
>seq_606_lable_0
MGYMMAKKHLEINPD
>seq_607_lable_1
CGGCCDDYTGYQELVI
>seq_608_lable_1
VKTKNTTTTQTQ
>seq_609_lable_0
FKPVQLVPVSPV
>seq_610_lable_0
NLSLLLSLVQVD
>seq_611_lable_0
KTGVAIEQLLYAIQQL
>seq_612_lable_1
NRGRQFYEFYNDVKPP
>seq_613_lable_1
EVLGTFDQDYKRGNM
>seq_614_lable_0
SAFVETVKGLDYKAFK
>seq_615_lable_0
TEISFMLWCKDGHVET
>seq_616_lable_1
VEKDGQKYKLFYGM
>seq_617_lable_0
TIELKNGTQVHGT
>seq_618_lable_0
CIKCDLALKLKGLDAM
>seq_619_lable_0
HLNSME
>seq_620_lable_0
THFALVVHSLVM
>seq_621_lable_0
TETDLTKGPHEF
>seq_622_lable_0
SDYAAKGYVAGI
>seq_623_lable_0
TASVDP
>seq_624_lable_0
TACGVFEVDDTVDMEE
>seq_625_lable_0
VTLLSGVLYVDGHRLA
>seq_626_lable_0
LNKQIDTN
>seq_627_lable_1
SGQVYQDWLGRMNCSYENMTALE
>seq_628_lable_0
FFPASSRDQSSY
>seq_629_lable_0
LFSFIMFVGRLISVFS
>seq_630_lable_0
EQYVKWPWYVWL
>seq_631_lable_0
QRGGFLVSLL
>seq_632_lable_0
KLIVELVIGYSLYTVW
>seq_633_lable_0
FDESGEFKLASH
>seq_634_lable_0
VGTPVCINGLMLLEIK
>seq_635_lable_0
ERYPEGIKWKFLEHK
>seq_636_lable_0
DALFFYGDIVSHVCKC
>seq_637_lable_0
ATYKFVLWDYEAERPL
>seq_638_lable_0
INGYVLRQPNLA
>seq_639_lable_0
VNFTPYHAFKCN
>seq_640_lable_1
VDAVQYAHKHDI
>seq_641_lable_0
LQFKRPINPTDQSSYV
>seq_642_lable_0
VTMNTARSDL
>seq_643_lable_1
LNENLNAYQQQDGMMN
>seq_644_lable_0
KKAARP
>seq_645_lable_0
ENAEWFGITQNT
>seq_646_lable_0
DRELLDTSFEDLSKP
>seq_647_lable_1
KARMYELANIVNEILRYLYMH
>seq_648_lable_1
VGADFVYGGTK
>seq_649_lable_0
EKCVVRVCYGNT
>seq_650_lable_0
FNPGDWQLI
>seq_651_lable_0
ARRVWTLMNVLT
>seq_652_lable_0
QEESVRVVAMDK
>seq_653_lable_0
QYKDVEAWSGLCVDGT
>seq_654_lable_0
VYCCREHEHEIVWYTE
>seq_655_lable_0
QRCRCARCFYLH
>seq_656_lable_0
SNDLLYSNTEVS
>seq_657_lable_0
LTENLLLYADINGNLY
>seq_658_lable_0
MMERGKIGLDFCKYLVL
>seq_659_lable_0
LVLLYVAILQCT
>seq_660_lable_0
VCVSTSGRWVLNNDYY
>seq_661_lable_1
PSMPFASDYSQGAFT
>seq_662_lable_1
SVELKHFFFAQDGNA
>seq_663_lable_0
RRQVASGVIDISTGWF
>seq_664_lable_1
WGSGNRTYGPVFMCL
>seq_665_lable_1
VAAAMASQKPQR
>seq_666_lable_0
EASKGFHDKDSSGWSCSK
>seq_667_lable_0
TIXSFKWDLTAFGIIA
>seq_668_lable_0
YSETGSDLLYQPPNCS
>seq_669_lable_1
PKQRRPQGLPNN
>seq_670_lable_0
NVFIGSETSVGH
>seq_671_lable_0
CPKFVFPLNSKI
>seq_672_lable_0
LQATTANVSALMGANG
>seq_673_lable_0
YICHLIRDKLSLGGSV
>seq_674_lable_0
LVGFLTVYVHLL
>seq_675_lable_0
QQLSDITLIKAG
>seq_676_lable_0
DPATTYLEAVKHGAKP
>seq_677_lable_0
DGTKHTFQLRARSVSP
>seq_678_lable_0
IMYASAIILLILMTAR
>seq_679_lable_0
AAFNDAIKAS
>seq_680_lable_0
ALASCELYHYQE
>seq_681_lable_0
IYEVLSVIRDIGAIA
>seq_682_lable_0
VAYANYNTYDVV
>seq_683_lable_0
VTLPMVYNYIYHVRR
>seq_684_lable_1
FNGKFLSNTKYYDDSQ
>seq_685_lable_0
VMAYFSRKHVTV
>seq_686_lable_1
ATHGLTAINSVP
>seq_687_lable_0
KVCNFDFCYDPY
>seq_688_lable_0
KLTTEDDRKAGGLTL
>seq_689_lable_0
STHPVQWECTFT
>seq_690_lable_1
GQVELGGGPGAGSLQPL
>seq_691_lable_0
KRTLSSSTQASIEID
>seq_692_lable_0
SLRLIDAMMFTS
>seq_693_lable_1
EEYQYSLQWNDYYSR
>seq_694_lable_0
FSIVNAAPEGLVFLHT
>seq_695_lable_1
KLPGKF
>seq_696_lable_0
SHRSGRDLINLAKKR
>seq_697_lable_0
KKKLDGFMGRIR
>seq_698_lable_0
RNFYFINRLTGYLRN
>seq_699_lable_0
NDILYTPPTVSY
>seq_700_lable_0
GFYFFHVGYVPT
>seq_701_lable_0
YPGARIVFVACAHAAV
>seq_702_lable_0
NQYATLFGSVAC
>seq_703_lable_1
EENVEENVEENVEENV
>seq_704_lable_1
PEQTQGNFGDQELIRQ
>seq_705_lable_0
VDVSHED
>seq_706_lable_0
DPDASANMS
>seq_707_lable_1
TKTVNENKQNVDAKVKA
>seq_708_lable_1
NTLWTGPKPEANCII
>seq_709_lable_0
YMSALNHTKKWK
>seq_710_lable_0
GYFVLNNTTTRD
>seq_711_lable_0
YIICISTKHFYWFFSN
>seq_712_lable_0
QTSNFRVQPTES
>seq_713_lable_1
YPRLQAANDWKP
>seq_714_lable_0
NNEIMPGKMKVK
>seq_715_lable_0
ELTGHMLDMYSV
>seq_716_lable_1
IEDSVFKPRPAGVLTN
>seq_717_lable_0
ETYKTGHG
>seq_718_lable_0
NSKMLWAVGHPA
>seq_719_lable_0
TEIYQAGSTPCNGVEG
>seq_720_lable_0
CDRALPNMLRMI
>seq_721_lable_0
YIGATVRLQAGK
>seq_722_lable_0
LRGTAVMSLKDN
>seq_723_lable_0
YGLCNKGSPQQC
>seq_724_lable_0
FLKEWNFSLGVILLFI
>seq_725_lable_1
TIDGSSGVVNPVMEPI
>seq_726_lable_0
TKTVGGAPNWLM
>seq_727_lable_1
MNPAHLLVLAAVCVS
>seq_728_lable_0
LAKRSQDSLLKL
>seq_729_lable_0
YEDRILDFKVLDNGII
>seq_730_lable_0
VKQVGCSMRLFYDRDG
>seq_731_lable_0
LPKYTKLITF
>seq_732_lable_0
GDTSPQVLKALQKAVN
>seq_733_lable_0
DCSSTSDEIRRN
>seq_734_lable_0
SREETGLLLPLK
>seq_735_lable_0
KKKLDGFMGRIRSVYP
>seq_736_lable_1
NVLSADFT
>seq_737_lable_1
DVPYVKRVKTWRMH
>seq_738_lable_0
CLWPLVLALSIFDCFV
>seq_739_lable_0
ESQSLTLTDV
>seq_740_lable_0
GLCAFLTLLFYYINKV
>seq_741_lable_1
TTLNPT
>seq_742_lable_0
NFRTCILNNQST
>seq_743_lable_0
TFLPGVYSMVYL
>seq_744_lable_0
WGDGFQIKFENPHILG
>seq_745_lable_0
NCDTFCAGSTFISDEV
>seq_746_lable_1
KFDTKGSAKTIEATLHCYGA
>seq_747_lable_0
NSRTGYYGCWRHSVTC
>seq_748_lable_0
HDGPTEHVTSVNLFDV
>seq_749_lable_0
TKEELKIAHIHLKEH
>seq_750_lable_1
VKPGNFNQDFYEFVKS
>seq_751_lable_0
VNINIVGDFCLN
>seq_752_lable_0
STVRVTKTLNTQ
>seq_753_lable_1
EVVENPTIQKEV
>seq_754_lable_0
GVAIADSYYSYIMPML
>seq_755_lable_0
TSAFIDTIKSLD
>seq_756_lable_1
KLKKVINALSGIDLSH
>seq_757_lable_1
VAVVRTPPKSPSSAK
>seq_758_lable_0
KFLTYIIFSYAP
>seq_759_lable_0
LGAGSEKGVAPGSAVL
>seq_760_lable_0
AVPTGYVDTPNNTDF
>seq_761_lable_0
NHIEVVSAYGLCDAAN
>seq_762_lable_1
TPVDSFTNGAIV
>seq_763_lable_0
VVCGGKRTFYITANGG
>seq_764_lable_0
VVQLKDSDINEMVLSL
>seq_765_lable_0
VRIIMRLWLCWK
>seq_766_lable_0
IWHIAYIVAYFLLIPW
>seq_767_lable_0
RAAANIGSNHTG
>seq_768_lable_0
CTVNKHVAYQLYMIDP
>seq_769_lable_0
CEQLLREYGQFCSKIN
>seq_770_lable_0
FTYVWLSYFVPAVNFT
>seq_771_lable_0
LDQLKRKQPELLMML
>seq_772_lable_0
LDTTSYREAACC
>seq_773_lable_0
MFSTVSPMWVLC
>seq_774_lable_1
CGVDAVNLLTNMFTPL
>seq_775_lable_1
RTILGSTILEDE
>seq_776_lable_1
VDVVRFPNITNL
>seq_777_lable_1
KITQTQKDSKNTTVIVREIV
>seq_778_lable_0
SGIHNRVIAIPT
>seq_779_lable_0
TSVGHYVHARVK
>seq_780_lable_0
CSREISGLSPAY
>seq_781_lable_0
KVKPPLNKNYVFTGYH
>seq_782_lable_0
TYSSFGVCADGSIIAV
>seq_783_lable_0
CVSPAEFKYMVANGLN
>seq_784_lable_0
HIMRAAIKLYNPKAIH
>seq_785_lable_1
RRLCMQPLQNLFPYL
>seq_786_lable_0
AITRAQKGILCVMTSQ
>seq_787_lable_0
KFVGTFESAAAGTFVI
>seq_788_lable_0
GQFYVSMKSV
>seq_789_lable_1
WDTIANYAKPFL
>seq_790_lable_0
TPERFTYIA
>seq_791_lable_0
NQADVNIPADIG
>seq_792_lable_0
LLLFVTIYSHLL
>seq_793_lable_0
CTRDFAIRNVRGWLGM
>seq_794_lable_0
GLFCLLNRYFRLTLGV
>seq_795_lable_0
FKLMLKATLLCV
>seq_796_lable_0
VQMTTQWLTNIFGTVY
>seq_797_lable_0
CEEEEIDETCEH
>seq_798_lable_0
WPLVIIANRYNEVANA
>seq_799_lable_0
CRFDTRTRSTLNLEGV
>seq_800_lable_0
GIFSRVKNTKLYVNKT
>seq_801_lable_0
EYNIHAVLDILL
>seq_802_lable_0
IISGKLFVRCDE
>seq_803_lable_1
GTRNPNNNAATV
>seq_804_lable_0
GNLQSNHDLYCQVHGN
>seq_805_lable_0
TLLKPNMVTPGHACP
>seq_806_lable_0
LRTAETKL
>seq_807_lable_0
MTWLDIVDTSLS
>seq_808_lable_1
SVQYAHKHDIQITNES
>seq_809_lable_0
DFTEHKEVLFNKYFKY
>seq_810_lable_0
FAKNDLA
>seq_811_lable_0
AQFYNLVAKNN
>seq_812_lable_1
VSSPDAVTTYNG
>seq_813_lable_0
CGDCLRKPMLCTKCAY
>seq_814_lable_0
FTTIHKHYSVDQWME
>seq_815_lable_0
DSYGGASICLYCRAHV
>seq_816_lable_0
IQLTITRMEDAV
>seq_817_lable_0
WLDDVVYCPRHV
>seq_818_lable_0
FMRFRRAFGEYSHVVA
>seq_819_lable_0
SGMMWVSYFIQS
>seq_820_lable_0
IGFDVEGAHASRNACG
>seq_821_lable_0
YIKMLTALMFLQ
>seq_822_lable_0
NLHDDPCLLTNRSAR
>seq_823_lable_0
DKEQYCALSPGL
>seq_824_lable_0
VQMAPISAMVRMYIFF
>seq_825_lable_0
SAGFSLWVYKQFDTYN
>seq_826_lable_1
FYSYATHSDKFTDGVC
>seq_827_lable_0
FVQEEAQPVEVP
>seq_828_lable_0
LVDLKWLNRVET
>seq_829_lable_0
ALALNFKLVGIG
>seq_830_lable_1
YGLFHKEKMLL
>seq_831_lable_1
GAINAASKGAVQKESD
>seq_832_lable_0
ILKAEEFVAASDITLK
>seq_833_lable_0
LLAATRPLGPAAATP
>seq_834_lable_0
GSCEVVHDQVNYVPLR
>seq_835_lable_1
CASYQTQTNSPRRAR
>seq_836_lable_1
KFSISIDQ
>seq_837_lable_0
SVKFTANKIVGG
>seq_838_lable_0
LGTYTWTTILSLAIAK
>seq_839_lable_0
WEAMALNFKLIGIGGT
>seq_840_lable_1
AEFRHDSGY
>seq_841_lable_0
KQARAEDKKSKI
>seq_842_lable_1
AKFRHD
>seq_843_lable_0
AKVVLDSLRVTFIDGL
>seq_844_lable_0
YALYTAWFYPLFALIS
>seq_845_lable_0
FKKVDGIIQQLP
>seq_846_lable_0
YSNMAFFRYLTFVDIP
>seq_847_lable_0
NNVQRCTRKLNR
>seq_848_lable_0
NIIPLTTAAKLMVVIP
>seq_849_lable_0
TLAVTAIVVVGGCVTS
>seq_850_lable_0
YSCKEVLKNCNVLENF
>seq_851_lable_0
VNQMQPLN
>seq_852_lable_1
MLKRRDSTYGPLQTPV
>seq_853_lable_0
DSQECSNLLLQY
>seq_854_lable_0
PRVLLSKGTLEPKYFN
>seq_855_lable_0
NLTDRVVFVLWA
>seq_856_lable_0
HTNPFTRTVFENLKPM
>seq_857_lable_0
VHTNVYLVVFDK
>seq_858_lable_0
KWPWWVWLCISV
>seq_859_lable_0
IPPLRKMLGIGG
>seq_860_lable_0
DVLYQPPTASVSTSFL
>seq_861_lable_0
QMANVSVLTTPFSLKG
>seq_862_lable_0
NNCYLNAVIMTLDLLK
>seq_863_lable_1
EIKYNGEEYL
>seq_864_lable_1
QFCIKVLNPYMPSVI
>seq_865_lable_0
DYTFVNEYYEFLCKHF
>seq_866_lable_0
LVRQQINEMHLLIQQ
>seq_867_lable_0
TCVTSLIIILLL
>seq_868_lable_1
WAPSV
>seq_869_lable_1
YQFGGHNSVD
>seq_870_lable_0
LPFFYYSDSPCESHGK
>seq_871_lable_0
NVNRFNVAITRAKKGI
>seq_872_lable_1
RLVTPRVLQHKRRRI
>seq_873_lable_0
TNIDELACVVAEAVIK
>seq_874_lable_0
NLLTNMFTPLIQ
>seq_875_lable_0
LLTNMFTPLIQPIGAL
>seq_876_lable_0
SILWFIDRIRFC
>seq_877_lable_0
VLVFYYLIKLKRAFGD
>seq_878_lable_0
RPPTLLLVLTLL
>seq_879_lable_0
MGLNTADTAR
>seq_880_lable_1
VQCFGHISGGHINPA
>seq_881_lable_0
ARFVALVLAKGGFKFG
>seq_882_lable_0
IRVGRGARVTVSGG
>seq_883_lable_0
QLRVESSSKLWAQCVQ
>seq_884_lable_0
KTPAIKDFGGFN
>seq_885_lable_1
NCIGKGSLTASS
>seq_886_lable_0
GIFGADPIHSLRVCVD
>seq_887_lable_0
EHYEKFERMIKEHTEKFNKK
>seq_888_lable_0
TSLLILVQSTQW
>seq_889_lable_1
YQDLGGPSQAPLPCV
>seq_890_lable_0
EKLDQWLCEK
>seq_891_lable_0
ARVAYQVAARYFDCYE
>seq_892_lable_0
DWLKSLKLNLTQQGLL
>seq_893_lable_0
KALYMLSTRGRQTV
>seq_894_lable_0
IRQEEVQELYSPIFLI
>seq_895_lable_1
YGEECEVGGIEPYLR
>seq_896_lable_1
GSPSQDGYWSFF
>seq_897_lable_0
FMNTPNAILISD
>seq_898_lable_1
SIESSINEFEQLHCQ
>seq_899_lable_0
INFVRIIMRLWL
>seq_900_lable_0
VSGVSSFLSNPFGAL
>seq_901_lable_0
YFILNQTTRDAT
>seq_902_lable_0
LSIFCAVYPIDL
>seq_903_lable_0
SECIIMGIPMNIGTG
>seq_904_lable_0
AAANVGCNHTGVVGEG
>seq_905_lable_0
VTFSTVAVLSVCVTL
>seq_906_lable_0
GLVCLIQFYLCF
>seq_907_lable_0
ERLKLFAAETLK
>seq_908_lable_0
FPLNSKIRVLQP
>seq_909_lable_0
TPEEHFIETISLAGSY
>seq_910_lable_0
ATTFLAHSLD
>seq_911_lable_0
VGQFHQFKCIVSGAP
>seq_912_lable_0
VANSLMNGVTLSTKLK
>seq_913_lable_1
ECNADIVVVDEVSMCT
>seq_914_lable_0
VCIKYYAVNVPYVVIS
>seq_915_lable_0
TGCTGSWNKVTQIANM
>seq_916_lable_0
ATCVIGTTKFYGGWDF
>seq_917_lable_1
SSQGPNFQEISK
>seq_918_lable_0
LQSSIAETSGLENIF
>seq_919_lable_0
ATRGATVVIGTSKFYG
>seq_920_lable_1
NATRFASVYAWNRKR
>seq_921_lable_0
RTVYGPIKNVYH
>seq_922_lable_0
SDAFTAPHGHVM
>seq_923_lable_1
IGFRGLDGVHCTPTTDSGVI
>seq_924_lable_1
TLDDRGLALDNA
>seq_925_lable_0
IGAASMEFCFDV
>seq_926_lable_0
YGYPNDFVGGFRVLGT
>seq_927_lable_0
NAVGRSYVLPLDGTPTGVTL
>seq_928_lable_0
RLGLTSTYQYLELRFSRAVRL
>seq_929_lable_0
LQSLENVAYNVV
>seq_930_lable_0
MGKQAMGTIGYNQRN
>seq_931_lable_0
DLYCQVHGNAHV
>seq_932_lable_0
APGTKLPKNFHIEGTG
>seq_933_lable_0
RFVSLAIDAYPLTKH
>seq_934_lable_0
FYNQTAPFTLIN
>seq_935_lable_0
EGVLSEREKLLHLI
>seq_936_lable_0
KSDIHDTVNMNIDTQ
>seq_937_lable_0
QLVRSESAALSAQLAK
>seq_938_lable_1
REAEQRR
>seq_939_lable_0
VRHIIVGCNNADCVAC
>seq_940_lable_0
PRGHTGTTNQRS
>seq_941_lable_0
KQLLLNRGVYKPLLEN
>seq_942_lable_0
VAATGSHLCVLRSRK
>seq_943_lable_0
LCTFLLNKEMYLKLRS
>seq_944_lable_0
KGSAGAPG
>seq_945_lable_0
GRQHGQKTT
>seq_946_lable_0
GIDFVVEATGLFADRD
>seq_947_lable_0
YNLWNTFTKLQSLENV
>seq_948_lable_0
CTVTYLNELSSKVVCT
>seq_949_lable_1
VRATATIPIQAS
>seq_950_lable_0
DKNICLLDHAWR
>seq_951_lable_0
DGEVDFQEYVVLVAA
>seq_952_lable_0
MKRYCTVQGPPGTGKS
>seq_953_lable_0
VKPESNADQESY
>seq_954_lable_0
AVDALCEKAFKYLNIA
>seq_955_lable_0
DYKAFKQIVESCGNFK
>seq_956_lable_0
RFDTRVLSNLNL
>seq_957_lable_0
TCCFSVAAITSGIKFQ
>seq_958_lable_0
LMSGSMDKGTLGSGS
>seq_959_lable_0
TFGDDTVIEVQG
>seq_960_lable_0
NQRDAWAAFYIY
>seq_961_lable_0
KEYFNLRNCTFMYTYN
>seq_962_lable_1
DSMSYEDQDALFAYTK
>seq_963_lable_0
MALWQQGQKLYLPPT
>seq_964_lable_1
VNWADDRAARKKFPPP
>seq_965_lable_1
FAQVKQIYKTPPIKDFGGFNF
>seq_966_lable_0
IVYGDFSHSQLGGLHL
>seq_967_lable_0
REKNGVYISEENFRV
>seq_968_lable_1
ISDEFSSNVANY
>seq_969_lable_0
MSNITVTYRDGRVAQLEQV
>seq_970_lable_0
PAAMRSETL
>seq_971_lable_1
AQGARVYAYV
>seq_972_lable_0
DRAKEAAKQAYAGVRK
>seq_973_lable_0
QQSAEEFDDSTG
>seq_974_lable_0
VKLQNNEIRPTG
>seq_975_lable_0
IIQPQQPAQL
>seq_976_lable_0
ACSHAAVDALCE
>seq_977_lable_1
TYYCLAENEYGKA
>seq_978_lable_0
VNEFSCDGISPD
>seq_979_lable_0
EWEQDLKSLKEKNEK
>seq_980_lable_0
FMAVSTLVMWVM
>seq_981_lable_0
AVKPKAAKARVTKPK
>seq_982_lable_0
DLWVLYKQQYSQLFVD
>seq_983_lable_0
VLGDAIQLAKCF
>seq_984_lable_0
MPIMGLTNCLASECFV
>seq_985_lable_0
RPWDYTWTPYPE
>seq_986_lable_0
GFRGFTYVWLSYFVPA
>seq_987_lable_0
QATLPFGWLIVG
>seq_988_lable_0
KVNSFESGGDNVHPV
>seq_989_lable_1
LHNNEAGRTTVFS
>seq_990_lable_1
LAAECTIFKDASGKPV
>seq_991_lable_1
FLNGSCGSVGFN
>seq_992_lable_0
QVNIRVGDTTTDVRYKDDMY
>seq_993_lable_0
WAGSKIIAVIYSGRES
>seq_994_lable_0
VGTGVMVECDSLRIFN
>seq_995_lable_0
FLRYSGAIKLDS
>seq_996_lable_0
FDYYRYNRPTMLDIGQ
>seq_997_lable_0
KSNIIRGWIFGT
>seq_998_lable_1
PPDQLVVYQQAV
[truncated: 22,976 more rows]
