# Supplementary material for: NetBCE: An Interpretable Deep Neural Network for Accurate Prediction of Linear B-cell Epitopes
Source: Genomics Proteomics Bioinformatics. 2022 Dec 13;20(5):1002–12. doi: 10.1016/j.gpb.2022.11.009 (PMC10025766; doi:10.1016/j.gpb.2022.11.009)
Supplement: Supplementary Table S4 — Summary of the 14 types of features used in this study [file mmc4.xlsx]

## Sheet: Table S3
Table S4 Summary of the 14 types of features used in this study
Category	Feature	Description
Sequence-derived features	AAC	AAC counts the frequencies of 20 types of typical amino acids in epitope-containing regions
	Binary	Binary denotes position-specific composition of the amino acids. The 20 types of amino acids were alphabetically sorted and each amino acid was transformed into a binary vector.
	CKSAAP	CKSAAP calculates the composition of amino acid pairs that are separated by k other residues within epitope-containing regions.
	EAAC	EAAC represents the local AAC for the fixed-length sequence window that continuously slides from the 5' to 3' terminus of each protein sequence.
	BLOSUM62 scoring matrix	The BLOSUM62 score for a particular substitution is a log-odds score that provides a measure of the biological probability of a substitution relative to the chance probability of the substitution
Physicochemical properties	AAindexClusterA	Cluster A represents a cluster of α and turn propensity features, and its feature dimension is 118.
	AAindexClusterB	Cluster B represents a cluster of β propensity features, and its feature dimension is 37.
	AAindexClusterC	Cluster C represents a cluster of AAC features, and its feature dimension is 24.
	AAindexClusterH	Cluster H represents a cluster of hydrophobicity features, and its feature dimension is 149.
	AAindexClusterP	Cluster P represents a cluster of physicochemical properties, and its feature dimension is 46.
	AAindexClusterO	Cluster O represents a cluster of other properties that do not belong to the aforementioned five clusters and its feature dimension is 28.
Sructural features	ASA	ASA indicates the approximately exposed area of an amino acid residue to solvent.
	SS	SS represents three types of secondary structures, including α-helix, β-strand and coil.
	BTA	BTA offers continuous angle information of the local conformation of proteins, including the backbone torsion angles φ and Ψ, the angle between Cαi-1-Cαi-Cαi+1 (θ) and the dihedral angle rotated about the Cαi-Cαi+1 bond (τ).
Note: 402 amino acid indices was clusted by the single-linkage hierarchical cluster analysis and 6 categories of properties are obtained. AAC, amino acid composition; CKSAAP, composition of K-spaced amino acid pairs; EAAC, enhanced amino acid composition; ASA, accessible surface area; SS, secondary structure; BTA, backbone torsion angles.
