# Supplementary material for: NetBCE: An Interpretable Deep Neural Network for Accurate Prediction of Linear B-cell Epitopes
Source: Genomics Proteomics Bioinformatics. 2022 Dec 13;20(5):1002–12. doi: 10.1016/j.gpb.2022.11.009 (PMC10025766; doi:10.1016/j.gpb.2022.11.009)
Supplement: Supplementary Table S5 — The five-fold cross-validation results of 84 machine learning models using the 14 types of features for linear B-cell epitope prediction [file mmc5.xlsx]

## Sheet: Sheet1
Table S5 The five-fold cross-validation results of 84 machine learning using the 14 types of features for linear B cell epitope prediction
		Fold_1	Fold_2	Fold_3	Fold_4	Fold_5
RF	AAC	0.772787	0.760841	0.770938	0.770371	0.763542
RF	Binary	0.727129	0.731954	0.734211	0.733165	0.726506
RF	CKSAAP	0.797673	0.802554	0.793841	0.801356	0.791984
RF	EAAC	0.782906	0.784595	0.784994	0.781153	0.785138
RF	BLOSUM62	0.812273	0.802251	0.807773	0.808424	0.804981
RF	AAindexClusterA	0.796646	0.800884	0.794798	0.798506	0.797149
RF	AAindexClusterB	0.806017	0.8073	0.810649	0.806781	0.814568
RF	AAindexClusterC	0.796061	0.795761	0.798127	0.801902	0.797177
RF	AAindexClusterH	0.807575	0.809148	0.811104	0.810101	0.811652
RF	AAindexClusterO	0.801577	0.792843	0.787908	0.787255	0.790164
RF	AAindexClusterP	0.813042	0.815536	0.818327	0.815584	0.815398
RF	ASA	0.730292	0.735967	0.728515	0.736591	0.741297
RF	SS	0.706778	0.709267	0.706381	0.707984	0.710986
RF	BTA	0.729283	0.727686	0.735605	0.731532	0.733059
LR	AAC	0.728387	0.727684	0.72735	0.727051	0.721383
LR	Binary	0.77914	0.777344	0.774515	0.779003	0.782361
LR	CKSAAP	0.713435	0.72265	0.723834	0.723149	0.720144
LR	EAAC	0.751345	0.752035	0.753969	0.752363	0.753081
LR	BLOSUM62	0.784424	0.777042	0.784426	0.78008	0.783018
LR	AAindexClusterA	0.782084	0.783425	0.787335	0.782417	0.782297
LR	AAindexClusterB	0.779419	0.782656	0.785916	0.782513	0.780544
LR	AAindexClusterC	0.780783	0.767243	0.772833	0.773811	0.768029
LR	AAindexClusterH	0.784117	0.781361	0.787498	0.781339	0.782286
LR	AAindexClusterO	0.783883	0.781682	0.784659	0.782908	0.781046
LR	AAindexClusterP	0.777365	0.787894	0.781171	0.782044	0.786422
LR	ASA	0.670908	0.666	0.657446	0.659868	0.664224
LR	SS	0.673031	0.663994	0.668531	0.667772	0.677592
LR	BTA	0.646311	0.646303	0.652192	0.651238	0.654027
KNN	AAC	0.765644	0.766964	0.762484	0.76937	0.763288
KNN	Binary	0.671075	0.67216	0.671017	0.671342	0.67112
KNN	CKSAAP	0.782111	0.78532	0.793166	0.791447	0.778939
KNN	EAAC	0.771591	0.772688	0.76482	0.776121	0.775624
KNN	BLOSUM62	0.722518	0.716704	0.720606	0.721259	0.719426
KNN	AAindexClusterA	0.697668	0.700863	0.697838	0.698676	0.697017
KNN	AAindexClusterB	0.705536	0.703145	0.698962	0.704746	0.706621
KNN	AAindexClusterC	0.706313	0.699008	0.704851	0.700061	0.698571
KNN	AAindexClusterH	0.759158	0.760642	0.757948	0.762372	0.765186
KNN	AAindexClusterO	0.711382	0.713326	0.714133	0.719615	0.70799
KNN	AAindexClusterP	0.74362	0.733699	0.73952	0.732122	0.734521
KNN	ASA	0.689923	0.692111	0.687907	0.686278	0.6906
KNN	SS	0.658305	0.662549	0.661478	0.658336	0.654762
KNN	BTA	0.602368	0.610789	0.608244	0.602672	0.604863
DT	AAC	0.706973	0.711019	0.719364	0.707297	0.706369
DT	Binary	0.646276	0.646468	0.645287	0.647914	0.651711
DT	CKSAAP	0.759824	0.760729	0.761861	0.765977	0.761461
DT	EAAC	0.66337	0.679254	0.668004	0.673039	0.671203
DT	BLOSUM62	0.724218	0.712831	0.711693	0.710554	0.709091
DT	AAindexClusterA	0.72734	0.72413	0.717674	0.722708	0.726357
DT	AAindexClusterB	0.721263	0.718439	0.720818	0.725931	0.724635
DT	AAindexClusterC	0.686792	0.684245	0.671366	0.684653	0.689261
DT	AAindexClusterH	0.690179	0.70024	0.697567	0.700446	0.700935
DT	AAindexClusterO	0.722343	0.726961	0.728676	0.723319	0.719284
DT	AAindexClusterP	0.72685	0.728729	0.727585	0.726349	0.734192
DT	ASA	0.657203	0.659789	0.66172	0.648987	0.649357
DT	SS	0.62594	0.629451	0.631031	0.621357	0.629523
DT	BTA	0.665406	0.65971	0.673337	0.670337	0.676589
AB	AAC	0.733323	0.730124	0.726518	0.734206	0.726925
AB	Binary	0.754857	0.748815	0.760347	0.747702	0.756334
AB	CKSAAP	0.751582	0.757827	0.754504	0.751331	0.757379
AB	EAAC	0.753574	0.752098	0.756856	0.752873	0.758178
AB	BLOSUM62	0.773234	0.775627	0.781597	0.776402	0.781543
AB	AAindexClusterA	0.780111	0.78634	0.777324	0.785934	0.785134
AB	AAindexClusterB	0.780032	0.782371	0.784645	0.78214	0.783077
AB	AAindexClusterC	0.784587	0.775924	0.779308	0.777464	0.788315
AB	AAindexClusterH	0.782608	0.776347	0.781107	0.782969	0.781601
AB	AAindexClusterO	0.779412	0.783078	0.782518	0.784584	0.783602
AB	AAindexClusterP	0.778215	0.783311	0.77933	0.788779	0.783287
AB	ASA	0.698822	0.694485	0.708218	0.704908	0.701629
AB	SS	0.699397	0.690352	0.692285	0.693842	0.691034
AB	BTA	0.715161	0.708515	0.712148	0.71013	0.720466
SGD	AAC	0.730666	0.729844	0.725377	0.728226	0.720048
SGD	Binary	0.780916	0.772346	0.771698	0.775144	0.77456
SGD	CKSAAP	0.719955	0.722378	0.724345	0.713272	0.725673
SGD	EAAC	0.747252	0.747814	0.76139	0.745843	0.758423
SGD	BLOSUM62	0.777937	0.772231	0.776896	0.771669	0.769584
SGD	AAindexClusterA	0.77174	0.769143	0.765119	0.768587	0.765411
SGD	AAindexClusterB	0.773317	0.766047	0.767564	0.772182	0.756142
SGD	AAindexClusterC	0.711915	0.708634	0.746742	0.705967	0.718147
SGD	AAindexClusterH	0.766769	0.763156	0.753792	0.766636	0.781877
SGD	AAindexClusterO	0.746746	0.731353	0.754152	0.745951	0.746218
SGD	AAindexClusterP	0.759451	0.756595	0.774112	0.756019	0.767716
SGD	ASA	0.65182	0.655426	0.665104	0.659204	0.655285
SGD	SS	0.670564	0.670034	0.673476	0.654215	0.66465
SGD	BTA	0.600818	0.646458	0.624508	0.621601	0.642458
Note: AB, AdaBoost; DT, decision trees; KNN, k-nearest neighbors; LR, logistic regression; RF, random forest; SGD, stochastic gradient descent; BTA, .
