# Supplementary material for: NetBCE: An Interpretable Deep Neural Network for Accurate Prediction of Linear B-cell Epitopes
Source: Genomics Proteomics Bioinformatics. 2022 Dec 13;20(5):1002–12. doi: 10.1016/j.gpb.2022.11.009 (PMC10025766; doi:10.1016/j.gpb.2022.11.009)
Supplement: Supplementary Table S6 — Prediction of candidate B-cell epitopes on open reading frame 8 protein of SARS-CoV-2 by NetBCE [file mmc6.xlsx]

## Sheet: Sheet1
Table S6 Prediction of candidate B-cell epitopes on open reading frame 8 protein of SARS-CoV-2 by NetBCE
Protein identifier	Candidate epitope	Position (start:end)	Predicion score
>YP_009724396.1 ORF8 protein [Severe acute respiratory syndrome coronavirus 2]	VVDDPCPIHFYSKWY	32:46	0.685458
>YP_009724396.1 ORF8 protein [Severe acute respiratory syndrome coronavirus 2]	AGSKSPIQYIDIGNY	65:79	0.653417
>YP_009724396.1 ORF8 protein [Severe acute respiratory syndrome coronavirus 2]	SKSPIQYIDIGNYTV	67:81	0.644276
>YP_009724396.1 ORF8 protein [Severe acute respiratory syndrome coronavirus 2]	SLVVRCSFYEDFLEY	97:111	0.638555
>YP_009724396.1 ORF8 protein [Severe acute respiratory syndrome coronavirus 2]	HQPYVVDDPCPIHFY	28:42	0.633223
>YP_009724396.1 ORF8 protein [Severe acute respiratory syndrome coronavirus 2]	GSKSPIQYIDIGNYT	66:80	0.630766
>YP_009724396.1 ORF8 protein [Severe acute respiratory syndrome coronavirus 2]	YVVDDPCPIHFYSKW	31:45	0.626249
>YP_009724396.1 ORF8 protein [Severe acute respiratory syndrome coronavirus 2]	VVRCSFYEDFLEYHD	99:113	0.6077
>YP_009724396.1 ORF8 protein [Severe acute respiratory syndrome coronavirus 2]	RCSFYEDFLEYHDVR	101:115	0.581404
>YP_009724396.1 ORF8 protein [Severe acute respiratory syndrome coronavirus 2]	VRCSFYEDFLEYHDV	100:114	0.565271
>YP_009724396.1 ORF8 protein [Severe acute respiratory syndrome coronavirus 2]	LVVRCSFYEDFLEYH	98:112	0.562859
>YP_009724396.1 ORF8 protein [Severe acute respiratory syndrome coronavirus 2]	GSLVVRCSFYEDFLE	96:110	0.562555
>YP_009724396.1 ORF8 protein [Severe acute respiratory syndrome coronavirus 2]	QHQPYVVDDPCPIHF	27:41	0.556543
>YP_009724396.1 ORF8 protein [Severe acute respiratory syndrome coronavirus 2]	DDPCPIHFYSKWYIR	34:48	0.552387
>YP_009724396.1 ORF8 protein [Severe acute respiratory syndrome coronavirus 2]	KSPIQYIDIGNYTVS	68:82	0.55152
>YP_009724396.1 ORF8 protein [Severe acute respiratory syndrome coronavirus 2]	TQHQPYVVDDPCPIH	26:40	0.545283
>YP_009724396.1 ORF8 protein [Severe acute respiratory syndrome coronavirus 2]	LGSLVVRCSFYEDFL	95:109	0.538369
>YP_009724396.1 ORF8 protein [Severe acute respiratory syndrome coronavirus 2]	CSFYEDFLEYHDVRV	102:116	0.535948
>YP_009724396.1 ORF8 protein [Severe acute respiratory syndrome coronavirus 2]	KLGSLVVRCSFYEDF	94:108	0.535577
>YP_009724396.1 ORF8 protein [Severe acute respiratory syndrome coronavirus 2]	EAGSKSPIQYIDIGN	64:78	0.529107
>YP_009724396.1 ORF8 protein [Severe acute respiratory syndrome coronavirus 2]	VDDPCPIHFYSKWYI	33:47	0.523615
>YP_009724396.1 ORF8 protein [Severe acute respiratory syndrome coronavirus 2]	CVDEAGSKSPIQYID	61:75	0.518848
>YP_009724396.1 ORF8 protein [Severe acute respiratory syndrome coronavirus 2]	QYIDIGNYTVSCLPF	72:86	0.51789
>YP_009724396.1 ORF8 protein [Severe acute respiratory syndrome coronavirus 2]	CTQHQPYVVDDPCPI	25:39	0.505057
>YP_009724396.1 ORF8 protein [Severe acute respiratory syndrome coronavirus 2]	SFYEDFLEYHDVRVV	103:117	0.503848
>YP_009724396.1 ORF8 protein [Severe acute respiratory syndrome coronavirus 2]	SCTQHQPYVVDDPCP	24:38	0.496666
>YP_009724396.1 ORF8 protein [Severe acute respiratory syndrome coronavirus 2]	SPIQYIDIGNYTVSC	69:83	0.488615
>YP_009724396.1 ORF8 protein [Severe acute respiratory syndrome coronavirus 2]	EDFLEYHDVRVVLDF	106:120	0.479005
>YP_009724396.1 ORF8 protein [Severe acute respiratory syndrome coronavirus 2]	DEAGSKSPIQYIDIG	63:77	0.475202
>YP_009724396.1 ORF8 protein [Severe acute respiratory syndrome coronavirus 2]	IQYIDIGNYTVSCLP	71:85	0.47478
>YP_009724396.1 ORF8 protein [Severe acute respiratory syndrome coronavirus 2]	QSCTQHQPYVVDDPC	23:37	0.471942
>YP_009724396.1 ORF8 protein [Severe acute respiratory syndrome coronavirus 2]	QPYVVDDPCPIHFYS	29:43	0.468303
>YP_009724396.1 ORF8 protein [Severe acute respiratory syndrome coronavirus 2]	YEDFLEYHDVRVVLD	105:119	0.459907
>YP_009724396.1 ORF8 protein [Severe acute respiratory syndrome coronavirus 2]	LQSCTQHQPYVVDDP	22:36	0.458377
>YP_009724396.1 ORF8 protein [Severe acute respiratory syndrome coronavirus 2]	SLQSCTQHQPYVVDD	21:35	0.433744
>YP_009724396.1 ORF8 protein [Severe acute respiratory syndrome coronavirus 2]	VDEAGSKSPIQYIDI	62:76	0.418754
>YP_009724396.1 ORF8 protein [Severe acute respiratory syndrome coronavirus 2]	FYEDFLEYHDVRVVL	104:118	0.417734
>YP_009724396.1 ORF8 protein [Severe acute respiratory syndrome coronavirus 2]	YIDIGNYTVSCLPFT	73:87	0.413556
>YP_009724396.1 ORF8 protein [Severe acute respiratory syndrome coronavirus 2]	IDIGNYTVSCLPFTI	74:88	0.398641
>YP_009724396.1 ORF8 protein [Severe acute respiratory syndrome coronavirus 2]	QECSLQSCTQHQPYV	18:32	0.394639
>YP_009724396.1 ORF8 protein [Severe acute respiratory syndrome coronavirus 2]	CSLQSCTQHQPYVVD	20:34	0.392936
>YP_009724396.1 ORF8 protein [Severe acute respiratory syndrome coronavirus 2]	PYVVDDPCPIHFYSK	30:44	0.388921
>YP_009724396.1 ORF8 protein [Severe acute respiratory syndrome coronavirus 2]	PIQYIDIGNYTVSCL	70:84	0.384732
>YP_009724396.1 ORF8 protein [Severe acute respiratory syndrome coronavirus 2]	PKLGSLVVRCSFYED	93:107	0.383134
>YP_009724396.1 ORF8 protein [Severe acute respiratory syndrome coronavirus 2]	ELCVDEAGSKSPIQY	59:73	0.382767
>YP_009724396.1 ORF8 protein [Severe acute respiratory syndrome coronavirus 2]	HQECSLQSCTQHQPY	17:31	0.380761
>YP_009724396.1 ORF8 protein [Severe acute respiratory syndrome coronavirus 2]	EPKLGSLVVRCSFYE	92:106	0.367554
>YP_009724396.1 ORF8 protein [Severe acute respiratory syndrome coronavirus 2]	ECSLQSCTQHQPYVV	19:33	0.366952
>YP_009724396.1 ORF8 protein [Severe acute respiratory syndrome coronavirus 2]	DPCPIHFYSKWYIRV	35:49	0.361581
>YP_009724396.1 ORF8 protein [Severe acute respiratory syndrome coronavirus 2]	WYIRVGARKSAPLIE	45:59	0.351437
>YP_009724396.1 ORF8 protein [Severe acute respiratory syndrome coronavirus 2]	PFTINCQEPKLGSLV	85:99	0.345897
>YP_009724396.1 ORF8 protein [Severe acute respiratory syndrome coronavirus 2]	PCPIHFYSKWYIRVG	36:50	0.34249
>YP_009724396.1 ORF8 protein [Severe acute respiratory syndrome coronavirus 2]	CLPFTINCQEPKLGS	83:97	0.342332
>YP_009724396.1 ORF8 protein [Severe acute respiratory syndrome coronavirus 2]	DIGNYTVSCLPFTIN	75:89	0.342263
>YP_009724396.1 ORF8 protein [Severe acute respiratory syndrome coronavirus 2]	LCVDEAGSKSPIQYI	60:74	0.338559
>YP_009724396.1 ORF8 protein [Severe acute respiratory syndrome coronavirus 2]	QEPKLGSLVVRCSFY	91:105	0.33767
>YP_009724396.1 ORF8 protein [Severe acute respiratory syndrome coronavirus 2]	DFLEYHDVRVVLDFI	107:121	0.337538
>YP_009724396.1 ORF8 protein [Severe acute respiratory syndrome coronavirus 2]	VSCLPFTINCQEPKL	81:95	0.314361
>YP_009724396.1 ORF8 protein [Severe acute respiratory syndrome coronavirus 2]	PIHFYSKWYIRVGAR	38:52	0.309387
>YP_009724396.1 ORF8 protein [Severe acute respiratory syndrome coronavirus 2]	TINCQEPKLGSLVVR	87:101	0.305444
>YP_009724396.1 ORF8 protein [Severe acute respiratory syndrome coronavirus 2]	YIRVGARKSAPLIEL	46:60	0.302071
>YP_009724396.1 ORF8 protein [Severe acute respiratory syndrome coronavirus 2]	SCLPFTINCQEPKLG	82:96	0.300444
>YP_009724396.1 ORF8 protein [Severe acute respiratory syndrome coronavirus 2]	LIELCVDEAGSKSPI	57:71	0.299852
>YP_009724396.1 ORF8 protein [Severe acute respiratory syndrome coronavirus 2]	CPIHFYSKWYIRVGA	37:51	0.299116
>YP_009724396.1 ORF8 protein [Severe acute respiratory syndrome coronavirus 2]	YSKWYIRVGARKSAP	42:56	0.292562
>YP_009724396.1 ORF8 protein [Severe acute respiratory syndrome coronavirus 2]	FTINCQEPKLGSLVV	86:100	0.289001
>YP_009724396.1 ORF8 protein [Severe acute respiratory syndrome coronavirus 2]	LPFTINCQEPKLGSL	84:98	0.287347
>YP_009724396.1 ORF8 protein [Severe acute respiratory syndrome coronavirus 2]	YTVSCLPFTINCQEP	79:93	0.287112
>YP_009724396.1 ORF8 protein [Severe acute respiratory syndrome coronavirus 2]	SKWYIRVGARKSAPL	43:57	0.286913
>YP_009724396.1 ORF8 protein [Severe acute respiratory syndrome coronavirus 2]	RVGARKSAPLIELCV	48:62	0.285494
>YP_009724396.1 ORF8 protein [Severe acute respiratory syndrome coronavirus 2]	IGNYTVSCLPFTINC	76:90	0.285379
>YP_009724396.1 ORF8 protein [Severe acute respiratory syndrome coronavirus 2]	PLIELCVDEAGSKSP	56:70	0.285333
>YP_009724396.1 ORF8 protein [Severe acute respiratory syndrome coronavirus 2]	VGARKSAPLIELCVD	49:63	0.28252
>YP_009724396.1 ORF8 protein [Severe acute respiratory syndrome coronavirus 2]	APLIELCVDEAGSKS	55:69	0.277434
>YP_009724396.1 ORF8 protein [Severe acute respiratory syndrome coronavirus 2]	INCQEPKLGSLVVRC	88:102	0.276183
>YP_009724396.1 ORF8 protein [Severe acute respiratory syndrome coronavirus 2]	GARKSAPLIELCVDE	50:64	0.272322
>YP_009724396.1 ORF8 protein [Severe acute respiratory syndrome coronavirus 2]	KWYIRVGARKSAPLI	44:58	0.269809
>YP_009724396.1 ORF8 protein [Severe acute respiratory syndrome coronavirus 2]	TVSCLPFTINCQEPK	80:94	0.267559
>YP_009724396.1 ORF8 protein [Severe acute respiratory syndrome coronavirus 2]	ARKSAPLIELCVDEA	51:65	0.26588
>YP_009724396.1 ORF8 protein [Severe acute respiratory syndrome coronavirus 2]	IRVGARKSAPLIELC	47:61	0.264898
>YP_009724396.1 ORF8 protein [Severe acute respiratory syndrome coronavirus 2]	IELCVDEAGSKSPIQ	58:72	0.264878
>YP_009724396.1 ORF8 protein [Severe acute respiratory syndrome coronavirus 2]	FYSKWYIRVGARKSA	41:55	0.264662
>YP_009724396.1 ORF8 protein [Severe acute respiratory syndrome coronavirus 2]	FHQECSLQSCTQHQP	16:30	0.260982
>YP_009724396.1 ORF8 protein [Severe acute respiratory syndrome coronavirus 2]	AAFHQECSLQSCTQH	14:28	0.259561
>YP_009724396.1 ORF8 protein [Severe acute respiratory syndrome coronavirus 2]	MKFLVFLGIITTVAA	1:15	0.251713
>YP_009724396.1 ORF8 protein [Severe acute respiratory syndrome coronavirus 2]	KSAPLIELCVDEAGS	53:67	0.251626
>YP_009724396.1 ORF8 protein [Severe acute respiratory syndrome coronavirus 2]	HFYSKWYIRVGARKS	40:54	0.249069
>YP_009724396.1 ORF8 protein [Severe acute respiratory syndrome coronavirus 2]	SAPLIELCVDEAGSK	54:68	0.247562
>YP_009724396.1 ORF8 protein [Severe acute respiratory syndrome coronavirus 2]	IHFYSKWYIRVGARK	39:53	0.245422
>YP_009724396.1 ORF8 protein [Severe acute respiratory syndrome coronavirus 2]	KFLVFLGIITTVAAF	2:16	0.241326
>YP_009724396.1 ORF8 protein [Severe acute respiratory syndrome coronavirus 2]	GIITTVAAFHQECSL	8:22	0.240326
>YP_009724396.1 ORF8 protein [Severe acute respiratory syndrome coronavirus 2]	RKSAPLIELCVDEAG	52:66	0.240227
>YP_009724396.1 ORF8 protein [Severe acute respiratory syndrome coronavirus 2]	NCQEPKLGSLVVRCS	89:103	0.239997
>YP_009724396.1 ORF8 protein [Severe acute respiratory syndrome coronavirus 2]	CQEPKLGSLVVRCSF	90:104	0.234111
>YP_009724396.1 ORF8 protein [Severe acute respiratory syndrome coronavirus 2]	IITTVAAFHQECSLQ	9:23	0.233804
>YP_009724396.1 ORF8 protein [Severe acute respiratory syndrome coronavirus 2]	NYTVSCLPFTINCQE	78:92	0.230519
>YP_009724396.1 ORF8 protein [Severe acute respiratory syndrome coronavirus 2]	FLGIITTVAAFHQEC	6:20	0.229395
>YP_009724396.1 ORF8 protein [Severe acute respiratory syndrome coronavirus 2]	ITTVAAFHQECSLQS	10:24	0.222138
>YP_009724396.1 ORF8 protein [Severe acute respiratory syndrome coronavirus 2]	TVAAFHQECSLQSCT	12:26	0.221612
>YP_009724396.1 ORF8 protein [Severe acute respiratory syndrome coronavirus 2]	FLVFLGIITTVAAFH	3:17	0.216168
>YP_009724396.1 ORF8 protein [Severe acute respiratory syndrome coronavirus 2]	LGIITTVAAFHQECS	7:21	0.206712
>YP_009724396.1 ORF8 protein [Severe acute respiratory syndrome coronavirus 2]	VFLGIITTVAAFHQE	5:19	0.203016
>YP_009724396.1 ORF8 protein [Severe acute respiratory syndrome coronavirus 2]	AFHQECSLQSCTQHQ	15:29	0.202057
>YP_009724396.1 ORF8 protein [Severe acute respiratory syndrome coronavirus 2]	TTVAAFHQECSLQSC	11:25	0.201489
>YP_009724396.1 ORF8 protein [Severe acute respiratory syndrome coronavirus 2]	GNYTVSCLPFTINCQ	77:91	0.197293
>YP_009724396.1 ORF8 protein [Severe acute respiratory syndrome coronavirus 2]	VAAFHQECSLQSCTQ	13:27	0.196728
>YP_009724396.1 ORF8 protein [Severe acute respiratory syndrome coronavirus 2]	LVFLGIITTVAAFHQ	4:18	0.177352
